# Supplementary material for: N-(2-Hy­droxy-5-nitro­phen­yl)methane­sulfonamide ethanol monosolvate
Source: Acta Crystallogr Sect E Struct Rep Online. 2011 May 11;67(Pt 6):o1383. doi: 10.1107/S1600536811017090 (PMC3120320; doi:10.1107/S1600536811017090)
Supplement: Supplementary file 2 [file e-67-o1383-Isup2.hkl]

# 
# h,k,l, Fc-squared, Fo-squared, sigma(Fo-squared) and status flag 
# 
data_I
_shelx_title ' shelx in P2(1)/c' 
_shelx_refln_list_code          4 
_shelx_F_calc_maximum      166.20 
_exptl_crystal_F_000       584.00 
_reflns_d_resolution_high  0.7598 
 
loop_ 
 _symmetry_equiv_pos_as_xyz 
 'x, y, z' 
 '-x, y+1/2, -z+1/2' 
 '-x, -y, -z' 
 'x, -y-1/2, z-1/2' 
 
_cell_length_a    11.7089 
_cell_length_b     8.8521 
_cell_length_c    12.4388 
_cell_angle_alpha  90.000 
_cell_angle_beta  112.459 
_cell_angle_gamma  90.000 
 
_shelx_F_squared_multiplier     1.000 
 
loop_ 
 _refln_index_h 
 _refln_index_k 
 _refln_index_l 
 _refln_F_squared_calc 
 _refln_F_squared_meas 
 _refln_F_squared_sigma 
 _refln_observed_status 
   1   0   0     1136.66     1089.44    121.23 o 
   2   0   0     4736.46     4669.33     55.41 o 
   3   0   0    15903.38    14976.61    274.85 o 
   4   0   0     2604.92     2709.91     90.33 o 
   5   0   0     3350.37     3704.51    179.64 o 
   6   0   0     2332.09     2707.20    116.37 o 
   7   0   0     2117.24     2209.23     35.74 o 
   8   0   0      624.33      591.87     23.25 o 
   9   0   0       12.61       10.46     10.08 o 
  10   0   0      552.31      543.61     56.21 o 
  11   0   0       18.51       24.95     10.00 o 
  12   0   0        8.21        1.91      7.28 o 
  13   0   0       98.20      118.69     21.43 o 
  14   0   0       44.79       37.78     11.32 o 
   1   1   0      874.84      839.98     12.08 o 
   2   1   0      111.07      103.36      2.87 o 
   3   1   0     2890.44     2917.84     28.76 o 
   4   1   0     1641.13     1655.23     34.42 o 
   5   1   0      271.60      307.95      8.52 o 
   6   1   0      610.61      557.72     48.27 o 
   7   1   0     1516.25     1518.17     38.15 o 
   8   1   0       69.41       63.96      4.19 o 
   9   1   0      124.20      113.78      5.64 o 
  10   1   0      104.48      128.22     12.39 o 
  11   1   0      174.82      176.44     12.84 o 
  12   1   0       13.93        9.08      7.15 o 
  13   1   0      133.63      149.89     14.91 o 
  14   1   0       26.45       18.36     27.18 o 
   0   2   0     9030.21     8940.85    188.30 o 
   1   2   0     5409.53     5666.34     43.85 o 
   2   2   0     9719.62    10175.00    144.36 o 
   3   2   0      885.67      914.46     15.31 o 
   4   2   0     3567.60     3843.16     31.08 o 
   5   2   0     3691.50     4077.52     50.16 o 
   6   2   0        5.36        3.07      1.69 o 
   7   2   0       52.68       57.98      3.31 o 
   8   2   0     1570.90     1455.87     67.14 o 
   9   2   0     1372.64     1340.39     32.80 o 
  10   2   0      763.04      699.11     31.09 o 
  11   2   0      603.48      632.51     24.28 o 
  12   2   0        2.50        4.13      3.90 o 
  13   2   0      522.86      523.03     32.73 o 
  14   2   0      175.22      184.39     19.72 o 
   1   3   0     1017.74     1017.28     19.85 o 
   2   3   0        9.89       10.54      1.78 o 
   3   3   0     2009.93     2015.97     24.85 o 
   4   3   0     4548.62     4872.13     57.70 o 
   5   3   0     1198.75     1124.95     16.95 o 
   6   3   0      471.33      460.87     11.42 o 
   7   3   0       23.99       21.43      7.95 o 
   8   3   0     2046.45     2150.15     30.55 o 
   9   3   0        0.23        2.17      3.99 o 
  10   3   0       42.77       46.38      6.70 o 
  11   3   0       85.94       84.70      9.78 o 
  12   3   0      383.28      390.95     22.05 o 
  13   3   0       30.50       38.51     14.00 o 
   0   4   0     6243.30     6884.86    153.09 o 
   1   4   0     1772.08     1963.38     30.00 o 
   2   4   0      263.50      257.77      5.45 o 
   3   4   0       84.50      101.47      4.21 o 
   4   4   0       45.69       52.79      4.08 o 
   5   4   0      187.92      183.25     10.84 o 
   6   4   0       28.12       40.08      5.42 o 
   7   4   0       40.47       37.76      6.05 o 
   8   4   0     2182.60     2108.17     54.30 o 
   9   4   0      211.87      191.44     13.73 o 
  10   4   0      218.48      190.49     12.61 o 
  11   4   0        4.62        2.82      4.04 o 
  12   4   0        0.77        1.59      3.08 o 
  13   4   0       54.65       70.43     19.86 o 
   1   5   0     1769.52     1809.22     22.80 o 
   2   5   0        6.87        2.35      1.48 o 
   3   5   0     4044.05     4208.02     39.96 o 
   4   5   0      849.78      871.44     19.24 o 
   5   5   0      923.87      860.15     27.81 o 
   6   5   0      961.59     1048.70     44.57 o 
   7   5   0      892.19      850.45     32.63 o 
   8   5   0      246.66      241.61     13.47 o 
   9   5   0        0.26        1.56      3.82 o 
  10   5   0      103.23      113.57     10.48 o 
  11   5   0        1.01        2.63      3.27 o 
  12   5   0       97.96       99.85     14.89 o 
   0   6   0        4.06        7.70      2.38 o 
   1   6   0        2.29        3.66      1.41 o 
   2   6   0       35.81       40.69      2.88 o 
   3   6   0      253.09      250.19      7.59 o 
   4   6   0      836.39      809.43     33.94 o 
   5   6   0       10.47       12.19      8.00 o 
   6   6   0        8.82       12.90     11.80 o 
   7   6   0       78.49       56.55      9.19 o 
   8   6   0        0.13        0.54      4.06 o 
   9   6   0        3.26        7.94      6.53 o 
  10   6   0        0.16        1.06      3.71 o 
  11   6   0       98.72      135.12     17.76 o 
  12   6   0        1.75        3.13      6.19 o 
   1   7   0      659.59      648.50     12.24 o 
   2   7   0       85.55       87.52      3.67 o 
   3   7   0      234.60      230.22      8.93 o 
   4   7   0      166.44      158.74     10.54 o 
   5   7   0     1533.94     1451.57     42.29 o 
   6   7   0      742.59      704.32     35.68 o 
   7   7   0       76.78       75.59     10.87 o 
   8   7   0      249.67      239.58     20.27 o 
   9   7   0        4.60        3.07      3.65 o 
  10   7   0        0.06        1.43      3.32 o 
  11   7   0        0.36        1.67      4.37 o 
   0   8   0      679.15      618.90     52.81 o 
   1   8   0      806.47      757.19     52.90 o 
   2   8   0      727.16      690.67     31.35 o 
   3   8   0      219.44      227.85     22.37 o 
   4   8   0      443.36      439.05     31.86 o 
   5   8   0      644.42      631.39     26.73 o 
   6   8   0       69.55       83.95     13.01 o 
   7   8   0       86.51       98.23     14.45 o 
   8   8   0       50.81       47.77     11.80 o 
   9   8   0      138.98      154.59     15.18 o 
  10   8   0       28.69       30.17     15.26 o 
   1   9   0       68.18       67.95     14.86 o 
   2   9   0       31.39       23.73     25.32 o 
   3   9   0      162.04      173.97     19.65 o 
   4   9   0       21.11       19.28     20.35 o 
   5   9   0       76.46       76.08     13.46 o 
   6   9   0      410.19      356.91     49.41 o 
   7   9   0      105.01      119.04     30.90 o 
   8   9   0        8.15        7.47     26.79 o 
   9   9   0       21.85       12.30     43.87 o 
   0  10   0      484.93      487.91     50.85 o 
   1  10   0       16.39       11.89     14.16 o 
   2  10   0       82.37       74.37     19.96 o 
   3  10   0      189.42      199.64     26.14 o 
   4  10   0      799.00      823.07     67.05 o 
   5  10   0       90.38       95.87     15.57 o 
   6  10   0       29.48       19.95     59.30 o 
   7  10   0      173.30      173.17     38.32 o 
   1  11   0      227.32      248.51     30.46 o 
   2  11   0      286.58      302.27     34.09 o 
   3  11   0       51.34       52.91     21.15 o 
   4  11   0       58.54       72.30     15.99 o 
 -14   1   1       11.48       12.61     15.43 o 
 -13   1   1      110.74      110.48     12.22 o 
 -12   1   1       17.27       23.51     16.01 o 
 -11   1   1      340.58      378.86     17.79 o 
 -10   1   1      129.11      109.41     10.11 o 
  -9   1   1      735.09      709.51     13.92 o 
  -8   1   1        0.03        1.55      1.66 o 
  -7   1   1      103.27       95.92      6.33 o 
  -6   1   1     1582.65     1689.07     21.66 o 
  -5   1   1      547.79      643.97     10.90 o 
  -4   1   1     1048.05     1163.34     17.65 o 
  -3   1   1      479.75      425.50      8.42 o 
  -2   1   1      646.30      573.63      9.06 o 
  -1   1   1        0.17        2.23      0.80 o 
   0   1   1       18.37       21.19      1.29 o 
   1   1   1     3013.66     3194.11     22.18 o 
   2   1   1     4425.22     4449.53     52.60 o 
   3   1   1     1228.68     1165.91     14.38 o 
   4   1   1       68.33       41.99      2.29 o 
   5   1   1       12.86        9.46      1.70 o 
   6   1   1       16.83       29.05      3.01 o 
   7   1   1       12.97       18.00      2.97 o 
   8   1   1     1404.13     1372.78     26.01 o 
   9   1   1        5.74        7.38      1.54 o 
  10   1   1     2569.64     2534.69     61.54 o 
  11   1   1      264.68      225.36     13.84 o 
  12   1   1      444.29      457.16     24.22 o 
  13   1   1      238.92      246.46     22.97 o 
 -14   2   1      182.91      215.05     18.00 o 
 -13   2   1       17.94       20.11     13.09 o 
 -12   2   1      102.46      112.72     13.33 o 
 -11   2   1       57.30       52.16     11.56 o 
 -10   2   1       58.93       51.15      5.92 o 
  -9   2   1      187.57      169.30      9.05 o 
  -8   2   1       23.00       17.77      8.34 o 
  -7   2   1       22.17       23.50      5.54 o 
  -6   2   1      306.00      304.23      7.62 o 
  -5   2   1       30.02       26.90      3.30 o 
  -4   2   1     2492.74     2583.72     40.31 o 
  -3   2   1      185.27      170.39      4.05 o 
  -2   2   1     3824.35     3885.61     44.76 o 
  -1   2   1      964.44      863.10     12.09 o 
   0   2   1      153.62      166.01      2.48 o 
   1   2   1     3157.96     3174.77     29.71 o 
   2   2   1        3.32        4.37      1.22 o 
   3   2   1       34.37       38.20      2.26 o 
   4   2   1        0.91        2.01      1.28 o 
   5   2   1      213.26      199.00      6.60 o 
   6   2   1      532.91      544.61     11.48 o 
   7   2   1       27.47       27.79      2.90 o 
   8   2   1       11.91       11.17      4.00 o 
   9   2   1      331.94      353.58     14.00 o 
  10   2   1        0.02        1.42      2.05 o 
  11   2   1      152.02      160.04     13.18 o 
  12   2   1      143.51      146.13     12.43 o 
  13   2   1       59.48       58.40     14.47 o 
 -14   3   1       28.40       24.18     30.21 o 
 -13   3   1       15.40       17.46     17.98 o 
 -12   3   1       66.85       64.09     12.36 o 
 -11   3   1      188.35      177.26     13.01 o 
 -10   3   1      135.84      140.94     12.46 o 
  -9   3   1       51.67       59.06     11.46 o 
  -8   3   1      270.29      264.99      9.25 o 
  -7   3   1       41.06       35.88      4.75 o 
  -6   3   1      487.59      506.69     11.71 o 
  -5   3   1       38.15       54.77      4.21 o 
  -4   3   1      161.56      207.34      5.68 o 
  -3   3   1      653.34      586.29      8.48 o 
  -2   3   1     1510.89     1547.44     20.22 o 
  -1   3   1     1311.70     1388.85     28.88 o 
   0   3   1     3394.43     3752.62     60.95 o 
   1   3   1      370.85      347.43      5.55 o 
   2   3   1     5536.32     6039.48     72.05 o 
   3   3   1      780.67      912.11     18.27 o 
   4   3   1        4.08        8.94      3.51 o 
   5   3   1      383.49      404.44      9.40 o 
   6   3   1        1.78        3.32      1.82 o 
   7   3   1     1110.05     1074.26     21.68 o 
   8   3   1        5.00        6.76      3.70 o 
   9   3   1       49.02       47.14      6.21 o 
  10   3   1      847.59      796.38     24.61 o 
  11   3   1       12.38        9.80      7.18 o 
  12   3   1      112.03       93.93     13.43 o 
  13   3   1       87.46       90.66     16.61 o 
 -13   4   1       54.76       61.51     10.27 o 
 -12   4   1      364.28      369.01     24.80 o 
 -11   4   1        0.25        2.16      3.71 o 
 -10   4   1      198.52      209.67     13.94 o 
  -9   4   1      204.94      177.32     13.17 o 
  -8   4   1      907.05      800.16     27.73 o 
  -7   4   1      302.44      302.90     12.07 o 
  -6   4   1      350.32      329.40     13.74 o 
  -5   4   1       61.31       58.30      5.38 o 
  -4   4   1      469.47      386.61     11.43 o 
  -3   4   1     2347.53     2636.45     39.52 o 
  -2   4   1     1438.91     1479.41     30.68 o 
  -1   4   1       14.28       20.82      1.25 o 
   0   4   1      608.17      583.46      9.89 o 
   1   4   1      419.53      429.59      6.40 o 
   2   4   1      114.73      128.89      4.22 o 
   3   4   1     1539.83     1551.16     32.04 o 
   4   4   1     1275.08     1063.81     30.32 o 
   5   4   1     1243.02     1156.90     28.76 o 
   6   4   1      102.87       85.57      5.87 o 
   7   4   1     2724.38     2711.11     44.81 o 
   8   4   1      413.49      411.08     17.73 o 
   9   4   1      357.43      377.56     19.60 o 
  10   4   1      477.11      500.89     30.41 o 
  11   4   1      675.62      771.41     37.90 o 
  12   4   1      762.14      878.64     40.15 o 
 -13   5   1       11.36        8.44     13.34 o 
 -12   5   1        0.68        0.76      3.49 o 
 -11   5   1       71.93       62.64     10.23 o 
 -10   5   1       53.96       53.17      8.51 o 
  -9   5   1        7.71        7.33      4.87 o 
  -8   5   1      475.07      472.73     19.42 o 
  -7   5   1      739.02      794.62     27.85 o 
  -6   5   1      197.44      202.69     13.82 o 
  -5   5   1      371.50      342.30     12.74 o 
  -4   5   1      128.74      136.52      7.07 o 
  -3   5   1      161.46      173.83      6.31 o 
  -2   5   1      641.08      651.66     11.78 o 
  -1   5   1       70.02       85.14      4.71 o 
   0   5   1       36.43       35.89      1.72 o 
   1   5   1      563.72      553.48      7.76 o 
   2   5   1      212.93      217.71      8.23 o 
   3   5   1       41.85       43.51      3.37 o 
   4   5   1        8.24       12.85      7.73 o 
   5   5   1       30.34       30.63      6.34 o 
   6   5   1      286.71      276.52     16.13 o 
   7   5   1      199.60      184.51     12.84 o 
   8   5   1        2.32        3.34      3.48 o 
   9   5   1        0.71        2.83      3.04 o 
  10   5   1        7.12        5.18      4.99 o 
  11   5   1        8.25       12.49     16.25 o 
  12   5   1       49.92       53.67     11.49 o 
 -12   6   1        6.57        9.50     14.04 o 
 -11   6   1       86.98       93.04     10.40 o 
 -10   6   1       13.99       11.53      9.64 o 
  -9   6   1        3.55        5.49      5.14 o 
  -8   6   1        0.11        0.78      4.01 o 
  -7   6   1       14.39        9.70      8.08 o 
  -6   6   1     1007.82      953.19     47.26 o 
  -5   6   1      106.33       87.06      5.69 o 
  -4   6   1     2124.06     2037.72     35.74 o 
  -3   6   1      115.26      104.27      4.26 o 
  -2   6   1     1592.31     1741.85     40.62 o 
  -1   6   1      477.72      490.51     13.91 o 
   0   6   1      155.59      165.43      7.47 o 
   1   6   1      243.66      254.62      6.48 o 
   2   6   1      171.38      171.36      6.26 o 
   3   6   1      869.08      798.34     16.14 o 
   4   6   1      339.64      313.60     13.59 o 
   5   6   1      213.58      236.78     15.62 o 
   6   6   1      702.57      691.30     28.76 o 
   7   6   1      410.04      405.92     25.37 o 
   8   6   1        5.97        3.66      5.21 o 
   9   6   1      325.83      324.00     17.01 o 
  10   6   1      207.67      231.90     22.28 o 
  11   6   1      171.40      171.31     18.43 o 
 -11   7   1        9.25        4.57      5.98 o 
 -10   7   1       34.14       28.21      8.13 o 
  -9   7   1        4.48        4.82      6.54 o 
  -8   7   1        0.02        0.91      3.55 o 
  -7   7   1      557.91      492.57     21.42 o 
  -6   7   1        2.47        2.79      2.96 o 
  -5   7   1      158.89      168.49      9.30 o 
  -4   7   1      182.46      170.42     10.21 o 
  -3   7   1      773.17      711.20     16.44 o 
  -2   7   1      147.89      150.52      8.07 o 
  -1   7   1      323.59      316.64     11.61 o 
   0   7   1       45.21       44.37      4.76 o 
   1   7   1     1705.11     1689.99     36.17 o 
   2   7   1       21.02       22.00      2.63 o 
   3   7   1      354.91      320.27     12.61 o 
   4   7   1     1036.49     1047.80     34.68 o 
   5   7   1      335.91      322.90     14.53 o 
   6   7   1      576.63      554.46     26.82 o 
   7   7   1        5.14        7.37      7.86 o 
   8   7   1      244.29      239.17     16.78 o 
   9   7   1       24.50       22.45     21.36 o 
  10   7   1        0.50        0.11      8.17 o 
 -10   8   1        0.28        3.22      4.51 o 
  -9   8   1      138.14      145.10     21.43 o 
  -8   8   1      118.89      117.99     17.12 o 
  -7   8   1       52.41       30.14     36.42 o 
  -6   8   1       81.65       97.83     14.53 o 
  -5   8   1      161.03      144.23     13.44 o 
  -4   8   1      244.82      270.94     18.73 o 
  -3   8   1       12.93       12.99      8.83 o 
  -2   8   1       23.95       20.51      5.60 o 
  -1   8   1        2.12        2.46      6.41 o 
   0   8   1     1342.99     1223.51     35.70 o 
   1   8   1      214.86      192.48     10.99 o 
   2   8   1        2.08        4.16      3.47 o 
   3   8   1      279.15      291.27     12.97 o 
   4   8   1        0.88        1.22      2.33 o 
   5   8   1       65.94       95.59      8.14 o 
   6   8   1      179.13      159.33     16.62 o 
   7   8   1       62.78       71.15     13.57 o 
   8   8   1       78.15       88.58     15.46 o 
   9   8   1      318.89      361.22     33.23 o 
  -9   9   1      328.96      405.03     55.59 o 
  -8   9   1       73.18       70.05     31.94 o 
  -7   9   1      158.73      187.25     39.44 o 
  -6   9   1        0.01        0.66      5.87 o 
  -5   9   1      208.90      241.03     22.90 o 
  -4   9   1       21.75       12.50     10.82 o 
  -3   9   1       45.31       44.26     40.04 o 
  -2   9   1      206.65      236.29     23.20 o 
  -1   9   1      178.77      194.55     20.66 o 
   0   9   1       82.24       71.99     18.19 o 
   1   9   1      351.80      347.12     27.31 o 
   2   9   1      304.28      349.89     32.27 o 
   3   9   1      293.89      269.91     27.74 o 
   4   9   1      321.44      316.13     32.55 o 
   5   9   1        3.92        5.19      7.92 o 
   6   9   1     1173.78     1320.91     89.57 o 
   7   9   1        0.77        2.16     14.80 o 
   8   9   1      246.11      217.00     39.41 o 
  -7  10   1       79.27       81.67     29.15 o 
  -6  10   1       19.54       11.60     19.75 o 
  -5  10   1      172.76      175.94     24.48 o 
  -4  10   1        2.45        3.16      8.09 o 
  -3  10   1       64.87       70.89     22.15 o 
  -2  10   1        1.17        1.60      4.74 o 
  -1  10   1      250.32      297.47     28.83 o 
   0  10   1       41.09       33.43     31.27 o 
   1  10   1        0.05        1.28      7.44 o 
   2  10   1        6.60        8.98     11.16 o 
   3  10   1       96.82      103.17     17.26 o 
   4  10   1      106.01       99.57     15.43 o 
   5  10   1       31.05       40.25     10.54 o 
   6  10   1        0.23        2.96     16.44 o 
  -4  11   1      219.37      244.47     28.10 o 
  -3  11   1      119.24      117.39     18.06 o 
  -2  11   1       79.17       88.94     15.83 o 
  -1  11   1      387.38      413.92     36.26 o 
   0  11   1      262.73      271.48     29.31 o 
   1  11   1      467.37      547.49     44.18 o 
   2  11   1      150.10      158.22     26.34 o 
   3  11   1       24.82       16.34     20.05 o 
   4  11   1      145.06      150.54     21.02 o 
 -14   0   2      255.91      276.08     28.65 o 
 -13   0   2      106.84      115.58     16.53 o 
 -12   0   2       45.75       36.46     12.41 o 
 -11   0   2     2592.44     2553.54     85.94 o 
 -10   0   2     2020.98     2175.61     82.49 o 
  -9   0   2      686.01      664.69     43.23 o 
  -8   0   2      789.53      772.25     42.66 o 
  -7   0   2     1377.55     1280.28     77.41 o 
  -6   0   2     3440.41     3690.72     64.41 o 
  -5   0   2      868.17      782.74     23.33 o 
  -4   0   2     5690.24     6224.30    100.69 o 
  -3   0   2    14194.76    14022.38    263.22 o 
  -2   0   2      211.01      198.57      3.89 o 
  -1   0   2    10641.11    11020.17    375.71 o 
   0   0   2     2194.83     2474.34     69.45 o 
   1   0   2     5885.17     6196.42     84.10 o 
   2   0   2      189.85      183.16      5.15 o 
   3   0   2      421.36      483.53      7.48 o 
   4   0   2     1934.98     2042.37     50.90 o 
   5   0   2      856.40      972.82     19.06 o 
   6   0   2      405.81      397.46     34.31 o 
   7   0   2     1177.90     1200.43     79.72 o 
   8   0   2        4.76        5.07      6.28 o 
   9   0   2      164.17      177.62     11.24 o 
  10   0   2       17.76       37.76     11.48 o 
  11   0   2      235.48      213.16     20.86 o 
  12   0   2      277.44      294.56     47.34 o 
  13   0   2       53.68       69.11     24.46 o 
 -14   1   2       49.57       34.95      9.60 o 
 -13   1   2       10.82       14.95     10.89 o 
 -12   1   2       69.39       60.06     12.54 o 
 -11   1   2       52.09       40.69     14.92 o 
 -10   1   2       24.15       28.14     13.00 o 
  -9   1   2      100.97       81.59      3.94 o 
  -8   1   2      125.12      132.63     10.22 o 
  -7   1   2      340.22      341.43     10.59 o 
  -6   1   2        1.00        1.34      1.74 o 
  -5   1   2      119.77      106.06      2.47 o 
  -4   1   2     2778.71     2945.52     35.74 o 
  -3   1   2     3609.78     3864.04     51.98 o 
  -2   1   2      103.72       91.32      2.60 o 
  -1   1   2        4.00        7.25      0.81 o 
   0   1   2    10764.21    10663.87    193.41 o 
   1   1   2      375.30      364.18      7.96 o 
   2   1   2       28.99       25.09      1.35 o 
   3   1   2       89.29       86.35      3.03 o 
   4   1   2      699.47      758.65      9.70 o 
   5   1   2       15.15       13.25      3.52 o 
   6   1   2       59.73       54.62      3.58 o 
   7   1   2        7.49        5.72      2.94 o 
   8   1   2        3.93        3.38      2.38 o 
   9   1   2        4.45        4.84      3.47 o 
  10   1   2        7.05        5.82      4.79 o 
  11   1   2       10.03        6.35      8.64 o 
  12   1   2       50.76       43.70     12.83 o 
  13   1   2       22.80       21.90     32.22 o 
 -14   2   2      125.92      137.06     14.75 o 
 -13   2   2       97.74      108.00     12.76 o 
 -12   2   2      665.08      644.30     38.13 o 
 -11   2   2       68.81       49.11     15.06 o 
 -10   2   2      387.02      356.47     17.93 o 
  -9   2   2     1464.89     1395.91     33.84 o 
  -8   2   2     3486.88     3573.89    144.30 o 
  -7   2   2      277.60      315.58     11.26 o 
  -6   2   2        0.75        6.36      4.62 o 
  -5   2   2       16.75       36.18      2.89 o 
  -4   2   2        9.77        7.53      2.38 o 
  -3   2   2     1142.90      997.96     20.49 o 
  -2   2   2      869.19      842.36     13.46 o 
  -1   2   2     4468.60     4729.77     61.42 o 
   0   2   2      689.88      727.07      8.32 o 
   1   2   2      730.75      755.13      9.90 o 
   2   2   2       91.06       99.46      3.11 o 
   3   2   2      173.17      210.78      4.55 o 
   4   2   2     1549.38     1565.96     18.22 o 
   5   2   2      177.60      158.86      5.36 o 
   6   2   2      209.08      213.55      6.65 o 
   7   2   2      301.70      293.70      8.59 o 
   8   2   2      270.40      256.50      9.98 o 
   9   2   2      371.17      385.81     15.74 o 
  10   2   2      185.68      196.18     13.38 o 
  11   2   2       71.36       56.07     13.89 o 
  12   2   2      198.14      187.13     20.33 o 
  13   2   2       20.15       14.75     25.72 o 
 -14   3   2      104.96      110.36     13.96 o 
 -13   3   2      594.63      644.20     38.42 o 
 -12   3   2        0.37        1.11      3.45 o 
 -11   3   2      305.34      338.85     17.64 o 
 -10   3   2       12.52       11.34      6.67 o 
  -9   3   2     1995.01     2014.06     49.86 o 
  -8   3   2      435.80      435.00      9.54 o 
  -7   3   2       92.44       96.23      5.49 o 
  -6   3   2     2012.19     1966.50     41.50 o 
  -5   3   2      581.96      621.72     21.72 o 
  -4   3   2      593.03      590.50      9.56 o 
  -3   3   2      298.72      319.35      5.59 o 
  -2   3   2     1997.95     2059.81     29.32 o 
  -1   3   2      782.27      812.56     11.59 o 
   0   3   2      340.79      403.96      4.94 o 
   1   3   2     1954.28     2018.43     19.66 o 
   2   3   2      348.62      435.68      6.75 o 
   3   3   2      242.01      205.50      5.93 o 
   4   3   2       98.16       85.59      4.76 o 
   5   3   2       38.94       46.80      3.74 o 
   6   3   2       64.07       56.09      3.91 o 
   7   3   2      140.69      125.56      5.92 o 
   8   3   2     1781.33     1722.49     34.93 o 
   9   3   2      298.58      303.03     13.05 o 
  10   3   2       13.62       13.97     10.24 o 
  11   3   2      751.25      773.39     40.87 o 
  12   3   2      152.44      168.92     17.73 o 
 -13   4   2       74.90       97.99     11.63 o 
 -12   4   2        9.59        8.84      8.24 o 
 -11   4   2      341.37      329.84     22.62 o 
 -10   4   2      651.41      621.39     27.48 o 
  -9   4   2      229.51      204.82     13.12 o 
  -8   4   2      642.62      580.24     15.72 o 
  -7   4   2      532.22      500.61     18.69 o 
  -6   4   2        1.27        1.48      2.09 o 
  -5   4   2      111.54      124.30      6.74 o 
  -4   4   2      254.78      246.33      7.12 o 
  -3   4   2      921.01      999.93     21.66 o 
  -2   4   2       43.51       42.49      3.87 o 
  -1   4   2     4106.20     4312.41     67.20 o 
   0   4   2     1459.47     1485.15     38.34 o 
   1   4   2       52.20       47.78      2.66 o 
   2   4   2      248.92      290.46      6.65 o 
   3   4   2        8.28        9.90      3.07 o 
   4   4   2        0.47        1.56      2.24 o 
   5   4   2      255.34      258.21     10.57 o 
   6   4   2      110.77      101.13      6.22 o 
   7   4   2      319.61      290.95     12.61 o 
   8   4   2      234.30      238.92     12.53 o 
   9   4   2      355.15      335.10     13.15 o 
  10   4   2        5.16        7.25      5.33 o 
  11   4   2        4.22        4.69      8.50 o 
  12   4   2       35.02       37.48     17.72 o 
 -13   5   2      582.23      628.75     31.20 o 
 -12   5   2       60.45       59.29      9.09 o 
 -11   5   2      565.75      578.93     23.21 o 
 -10   5   2       47.95       44.18     10.37 o 
  -9   5   2      953.41      939.02     37.54 o 
  -8   5   2     2580.97     2440.24     51.68 o 
  -7   5   2      161.71      165.11     13.72 o 
  -6   5   2     1074.90     1022.98     69.81 o 
  -5   5   2        3.68        5.20      3.00 o 
  -4   5   2     4057.28     4444.34     54.34 o 
  -3   5   2        0.31        3.05      1.85 o 
  -2   5   2      784.60      773.23     16.28 o 
  -1   5   2       24.57       30.03      3.56 o 
   0   5   2      326.11      313.77      9.74 o 
   1   5   2      254.54      268.38      6.04 o 
   2   5   2        7.18        2.78      2.11 o 
   3   5   2        3.72        5.97      3.34 o 
   4   5   2      268.19      273.83     10.72 o 
   5   5   2      109.30      102.80      9.30 o 
   6   5   2      603.48      560.93     22.28 o 
   7   5   2      954.53      864.43     23.60 o 
   8   5   2      650.99      635.10     19.05 o 
   9   5   2      322.44      353.83     27.55 o 
  10   5   2      114.88      121.26     12.67 o 
  11   5   2       79.07       89.40     14.50 o 
  12   5   2        8.40        5.21      5.22 o 
 -12   6   2        2.30        1.12      3.89 o 
 -11   6   2        3.17        2.89      3.62 o 
 -10   6   2        0.05        1.81      3.26 o 
  -9   6   2        8.92       11.87      8.80 o 
  -8   6   2      135.96      124.13     13.38 o 
  -7   6   2       85.81       87.78     10.35 o 
  -6   6   2      115.14      135.55     12.08 o 
  -5   6   2     1042.97     1009.09     17.94 o 
  -4   6   2      260.35      244.43      7.75 o 
  -3   6   2      301.74      310.95     16.19 o 
  -2   6   2      740.59      741.15     34.05 o 
  -1   6   2       49.85       56.40      4.82 o 
   0   6   2      190.05      206.08      8.62 o 
   1   6   2      260.27      259.92      6.39 o 
   2   6   2       45.15       39.77      3.30 o 
   3   6   2      461.87      433.63     12.33 o 
   4   6   2      317.55      282.82     11.85 o 
   5   6   2      189.29      199.54     12.74 o 
   6   6   2       29.02       31.92      8.63 o 
   7   6   2       19.94       18.36      6.54 o 
   8   6   2      211.31      217.44     12.67 o 
   9   6   2        2.11        1.01      6.05 o 
  10   6   2       64.57       65.82     11.08 o 
  11   6   2       30.18       24.71     12.50 o 
 -11   7   2       57.75       59.10     10.19 o 
 -10   7   2      243.09      245.97     26.30 o 
  -9   7   2       26.28       24.21      7.71 o 
  -8   7   2        1.51        1.41      4.57 o 
  -7   7   2        1.52        3.69      4.81 o 
  -6   7   2       92.68      105.22      9.85 o 
  -5   7   2      529.59      471.47     15.79 o 
  -4   7   2      207.17      194.17      4.79 o 
  -3   7   2       57.68       57.49      8.28 o 
  -2   7   2       64.23       59.08      5.59 o 
  -1   7   2     2014.41     1943.85     88.05 o 
   0   7   2     1222.88     1111.37    103.35 o 
   1   7   2      156.43      155.77      8.85 o 
   2   7   2      274.60      278.29      8.88 o 
   3   7   2      439.83      471.73     17.66 o 
   4   7   2     1289.34     1251.24     51.57 o 
   5   7   2      310.70      309.08     18.77 o 
   6   7   2      263.77      250.47     15.36 o 
   7   7   2      445.72      492.35     33.61 o 
   8   7   2        0.50        1.57      8.41 o 
   9   7   2       10.49        6.51     10.15 o 
  10   7   2      201.12      204.25     19.30 o 
 -10   8   2        5.41        4.19      5.44 o 
  -9   8   2        0.66        2.32      6.29 o 
  -8   8   2      324.83      324.13     40.89 o 
  -7   8   2      275.91      282.97     29.41 o 
  -6   8   2      451.49      468.08     22.85 o 
  -5   8   2     1984.99     1921.98     41.39 o 
  -4   8   2        0.02        1.26      3.23 o 
  -3   8   2      996.01     1013.55     42.44 o 
  -2   8   2      484.52      513.59     22.56 o 
  -1   8   2        5.86        4.46      3.80 o 
   0   8   2     1088.44     1120.41     36.74 o 
   1   8   2        0.11        1.43      2.92 o 
   2   8   2        0.06        1.95      3.80 o 
   3   8   2       11.45        5.62      5.23 o 
   4   8   2      114.51       88.42      8.74 o 
   5   8   2      649.99      682.58     32.52 o 
   6   8   2        0.90        3.03      4.34 o 
   7   8   2       91.16       83.84     12.96 o 
   8   8   2      419.70      493.43     67.75 o 
   9   8   2       44.51       27.65     67.29 o 
  -9   9   2       16.99       20.41     41.45 o 
  -8   9   2       94.46      102.82     32.80 o 
  -7   9   2       43.59       46.34     21.21 o 
  -6   9   2       13.31        7.10     10.65 o 
  -5   9   2       10.21        8.54      9.92 o 
  -4   9   2      467.34      506.43     44.83 o 
  -3   9   2       24.58       23.06     20.64 o 
  -2   9   2       28.38       21.71     18.43 o 
  -1   9   2       39.14       40.98     30.08 o 
   0   9   2       21.58       24.92     19.66 o 
   1   9   2       16.10       20.48     16.77 o 
   2   9   2       36.23       25.60     24.08 o 
   3   9   2       22.09       16.63     15.53 o 
   4   9   2      252.66      232.72     23.33 o 
   5   9   2       46.80       42.38     11.85 o 
   6   9   2      189.78      193.69     42.08 o 
   7   9   2       20.35       23.51     62.26 o 
   8   9   2        4.31        3.19     14.34 o 
  -7  10   2      230.94      232.44     45.53 o 
  -6  10   2      269.31      284.83     29.83 o 
  -5  10   2      209.30      196.76     26.66 o 
  -4  10   2      105.88      122.30     17.48 o 
  -3  10   2      600.78      650.07     55.12 o 
  -2  10   2       88.43       96.00     16.52 o 
  -1  10   2      232.52      236.81     25.69 o 
   0  10   2      144.77      149.44     21.97 o 
   1  10   2       20.07       21.44     26.48 o 
   2  10   2       34.25       26.19     31.38 o 
   3  10   2      557.58      578.06     52.57 o 
   4  10   2        6.16        7.60     12.30 o 
   5  10   2       49.48       54.65     11.31 o 
   6  10   2      316.87      347.86     50.16 o 
  -5  11   2       37.97       31.40     47.00 o 
  -4  11   2        0.23        2.93      8.19 o 
  -3  11   2       40.04       34.20     32.87 o 
  -2  11   2       54.82       54.19     23.65 o 
  -1  11   2       36.40       30.04     32.27 o 
   0  11   2      483.47      552.25     44.41 o 
   1  11   2       13.47       21.62     25.13 o 
   2  11   2       42.16       46.64     15.62 o 
   3  11   2       87.62      106.78     16.84 o 
 -15   1   3       25.35       23.15     27.29 o 
 -14   1   3        1.06        1.17      4.61 o 
 -13   1   3       63.55       68.00      9.60 o 
 -12   1   3       20.33       30.29     15.85 o 
 -11   1   3      569.76      534.65     26.48 o 
 -10   1   3      608.34      587.47     22.81 o 
  -9   1   3       25.81       25.87     10.89 o 
  -8   1   3     2209.13     2256.54     40.64 o 
  -7   1   3        0.01        0.77      2.00 o 
  -6   1   3     3176.82     3177.37    110.33 o 
  -5   1   3       84.12       92.94      3.73 o 
  -4   1   3      637.54      557.12     11.55 o 
  -3   1   3     1052.78     1003.50     10.37 o 
  -2   1   3     4403.64     4608.10     41.69 o 
  -1   1   3    27623.77    28746.01    349.49 o 
   0   1   3       58.39       67.45      1.91 o 
   1   1   3     6843.14     7148.32    125.29 o 
   2   1   3     1543.96     1614.51     35.72 o 
   3   1   3      956.33      918.57     10.11 o 
   4   1   3     2583.49     2797.29     50.78 o 
   5   1   3      120.18      152.91      5.79 o 
   6   1   3      752.50      730.59     14.77 o 
   7   1   3      535.31      518.47     14.36 o 
   8   1   3       60.61       54.28      5.90 o 
   9   1   3     1718.92     1668.62     50.32 o 
  10   1   3        2.63        3.33      3.84 o 
  11   1   3      131.84      129.02     14.74 o 
  12   1   3      140.83      155.86     23.01 o 
 -14   2   3       53.79       59.94     16.14 o 
 -13   2   3       50.79       64.24     11.23 o 
 -12   2   3      200.76      202.00     19.89 o 
 -11   2   3       52.47       52.82      9.24 o 
 -10   2   3      143.41      139.45     13.67 o 
  -9   2   3     1362.14     1378.02     33.65 o 
  -8   2   3      137.41      131.97      7.71 o 
  -7   2   3      923.03      959.98     13.30 o 
  -6   2   3     1191.87     1231.69     16.31 o 
  -5   2   3     2056.61     2165.41     52.48 o 
  -4   2   3      904.24      865.32     10.70 o 
  -3   2   3      130.98      131.83      3.66 o 
  -2   2   3     1723.23     1763.91     21.09 o 
  -1   2   3      215.41      241.12      4.16 o 
   0   2   3     1582.20     1725.40     24.36 o 
   1   2   3      268.04      236.35      4.10 o 
   2   2   3      553.71      518.61      7.30 o 
   3   2   3      859.36      812.00     14.25 o 
   4   2   3      326.77      293.16      6.25 o 
   5   2   3      191.42      182.25      5.53 o 
   6   2   3      845.57      803.48     14.74 o 
   7   2   3       56.86       57.08      3.60 o 
   8   2   3      114.14      115.05      7.56 o 
   9   2   3       69.41       74.52      7.51 o 
  10   2   3       50.22       49.41     13.10 o 
  11   2   3      162.67      155.97     16.72 o 
  12   2   3        0.42        2.13      6.64 o 
 -14   3   3       24.64       21.32     19.05 o 
 -13   3   3      227.16      232.24     19.65 o 
 -12   3   3       60.57       49.42     16.60 o 
 -11   3   3       49.33       50.33     13.17 o 
 -10   3   3      714.46      719.04     26.53 o 
  -9   3   3      274.88      274.19     14.96 o 
  -8   3   3       31.43       25.03      3.99 o 
  -7   3   3       76.50       72.60      5.51 o 
  -6   3   3       89.11       69.05      5.45 o 
  -5   3   3       53.99       52.20      4.10 o 
  -4   3   3     1638.72     1930.61     25.31 o 
  -3   3   3      712.99      760.02     10.92 o 
  -2   3   3      365.20      376.26      8.22 o 
  -1   3   3     1576.42     1598.84     27.65 o 
   0   3   3     3812.15     4026.38     67.93 o 
   1   3   3     2224.98     2312.48     41.78 o 
   2   3   3      328.98      316.87      6.17 o 
   3   3   3      632.75      638.27     10.76 o 
   4   3   3        5.15        7.83      2.24 o 
   5   3   3       73.81       64.88      4.02 o 
   6   3   3      889.46      866.58     17.87 o 
   7   3   3     2228.87     2209.56     56.89 o 
   8   3   3      374.71      357.34     12.58 o 
   9   3   3      444.40      433.13     14.66 o 
  10   3   3       31.76       27.41     21.43 o 
  11   3   3      372.90      381.86     31.48 o 
  12   3   3      125.85      159.82     17.40 o 
 -14   4   3       10.62        4.48      6.06 o 
 -13   4   3        0.12        2.29      4.38 o 
 -12   4   3      261.93      274.02     18.55 o 
 -11   4   3        4.63       10.36      7.07 o 
 -10   4   3      450.09      472.69     24.74 o 
  -9   4   3        1.25        1.39      1.92 o 
  -8   4   3      236.03      242.96     11.08 o 
  -7   4   3     2254.25     2252.39     58.93 o 
  -6   4   3      171.27      170.59      8.32 o 
  -5   4   3     3435.27     3303.70     68.46 o 
  -4   4   3     1085.33     1108.90     14.17 o 
  -3   4   3     1011.25      912.42      9.92 o 
  -2   4   3      235.93      199.90      9.51 o 
  -1   4   3       67.59       56.51      3.89 o 
   0   4   3     2146.97     2260.56     25.49 o 
   1   4   3      290.91      333.82      6.73 o 
   2   4   3     4987.77     5499.32     63.62 o 
   3   4   3      180.25      210.88      6.65 o 
   4   4   3     2186.55     2136.58     38.65 o 
   5   4   3        0.11        2.63      2.02 o 
   6   4   3     2721.39     2561.81     55.06 o 
   7   4   3     1612.29     1607.90     37.04 o 
   8   4   3       63.01       58.42      5.66 o 
   9   4   3      282.75      306.43     20.88 o 
  10   4   3       47.53       41.17     13.47 o 
  11   4   3      100.05       93.08     13.61 o 
  12   4   3       17.88       16.30     18.73 o 
 -13   5   3       72.77       86.80     11.36 o 
 -12   5   3       54.08       69.20      9.77 o 
 -11   5   3        0.10        2.09      3.40 o 
 -10   5   3       71.63       49.41      8.89 o 
  -9   5   3      320.23      323.27     18.51 o 
  -8   5   3       13.24       10.68      9.79 o 
  -7   5   3      341.96      320.50     16.61 o 
  -6   5   3        5.38        5.33      4.23 o 
  -5   5   3      150.36      139.66      6.40 o 
  -4   5   3      340.32      349.74      8.24 o 
  -3   5   3        0.19        1.73      2.73 o 
  -2   5   3       47.84       45.06      4.30 o 
  -1   5   3        1.34        2.10      2.93 o 
   0   5   3      758.44      829.15     19.11 o 
   1   5   3     1213.64     1210.08     28.91 o 
   2   5   3      904.77      912.24     23.88 o 
   3   5   3        1.17        3.69      2.30 o 
   4   5   3      521.87      469.21     27.55 o 
   5   5   3       77.28       70.16      6.42 o 
   6   5   3      371.10      357.29     14.57 o 
   7   5   3       86.46       81.92      7.13 o 
   8   5   3       78.31       65.16      9.27 o 
   9   5   3        0.17        1.00      4.14 o 
  10   5   3      203.16      200.56     20.30 o 
  11   5   3        9.88        6.37     11.49 o 
 -13   6   3      128.83      132.74     13.48 o 
 -12   6   3       97.12       90.34     13.76 o 
 -11   6   3        0.07        1.92      3.08 o 
 -10   6   3       36.50       31.81     10.57 o 
  -9   6   3      287.95      290.87     15.17 o 
  -8   6   3        0.10        2.39      4.12 o 
  -7   6   3     1950.35     1855.92     48.48 o 
  -6   6   3      579.75      528.59     23.68 o 
  -5   6   3     2368.71     2337.12     44.51 o 
  -4   6   3      285.88      275.11      8.84 o 
  -3   6   3     1253.74     1172.47     30.86 o 
  -2   6   3      642.51      677.37     21.61 o 
  -1   6   3        5.39        6.66      4.75 o 
   0   6   3      527.72      507.15     23.93 o 
   1   6   3      298.39      294.00      7.75 o 
   2   6   3      576.83      575.28     18.96 o 
   3   6   3      196.54      171.45      7.33 o 
   4   6   3      913.46      912.30     23.52 o 
   5   6   3      104.55       93.18      9.18 o 
   6   6   3      459.76      442.83     23.24 o 
   7   6   3      100.57       96.12      8.19 o 
   8   6   3      190.84      189.12     13.58 o 
   9   6   3       40.07       42.30     13.77 o 
  10   6   3       74.39       81.92     12.12 o 
 -12   7   3       38.85       52.40      9.72 o 
 -11   7   3       24.15       23.13     21.37 o 
 -10   7   3      184.85      202.00     20.92 o 
  -9   7   3      191.61      178.55     20.34 o 
  -8   7   3        9.06       14.13     13.66 o 
  -7   7   3       65.55       46.94      7.19 o 
  -6   7   3     1403.46     1291.06     65.31 o 
  -5   7   3        2.12        3.66      5.22 o 
  -4   7   3     1142.42     1124.44     37.84 o 
  -3   7   3      493.88      487.88     22.62 o 
  -2   7   3     2707.40     2704.53     56.39 o 
  -1   7   3      278.46      228.05     16.68 o 
   0   7   3        1.43        1.24      3.92 o 
   1   7   3       89.66       82.58      8.61 o 
   2   7   3       49.31       37.24      4.52 o 
   3   7   3      123.32       98.66      6.43 o 
   4   7   3       78.79       74.16      7.08 o 
   5   7   3      279.87      267.16     14.11 o 
   6   7   3      207.75      184.51     13.18 o 
   7   7   3      103.68      106.19     11.31 o 
   8   7   3       16.31       20.41     22.88 o 
   9   7   3        3.42        2.34      5.50 o 
 -11   8   3        4.80        3.10      4.36 o 
 -10   8   3      107.80      116.15     14.57 o 
  -9   8   3        5.42        6.36     11.64 o 
  -8   8   3        0.85        2.10      5.39 o 
  -7   8   3      396.20      382.39     36.30 o 
  -6   8   3      189.11      153.82     14.60 o 
  -5   8   3      296.33      289.43     17.33 o 
  -4   8   3       29.95       31.06      9.40 o 
  -3   8   3      119.95      117.71     12.51 o 
  -2   8   3      689.29      713.61     43.65 o 
  -1   8   3      272.31      248.44     15.40 o 
   0   8   3      168.64      172.59     13.60 o 
   1   8   3      459.11      442.92     22.58 o 
   2   8   3      523.47      562.78     26.77 o 
   3   8   3        4.10        8.39      6.39 o 
   4   8   3      123.85      132.19     11.65 o 
   5   8   3      193.93      177.47     16.11 o 
   6   8   3      102.49      127.49     15.48 o 
   7   8   3       21.28       16.48     24.64 o 
   8   8   3       92.11       98.37     27.14 o 
  -9   9   3       22.01       19.35     32.43 o 
  -8   9   3      385.55      401.42     38.34 o 
  -7   9   3      289.28      292.76     31.08 o 
  -6   9   3      150.35      164.17     15.77 o 
  -5   9   3      112.99      118.42     12.60 o 
  -4   9   3     1013.92     1015.44     59.40 o 
  -3   9   3      140.90      133.86     12.11 o 
  -2   9   3      253.52      262.14     25.67 o 
  -1   9   3      889.00      988.96     44.99 o 
   0   9   3        2.61        6.54      7.69 o 
   1   9   3       50.22       48.96     11.28 o 
   2   9   3        7.75       10.13     10.71 o 
   3   9   3      639.54      637.29     32.40 o 
   4   9   3        4.58        2.08      7.12 o 
   5   9   3      350.13      428.11     64.85 o 
   6   9   3       28.15       26.27     82.47 o 
   7   9   3      435.96      453.50     57.41 o 
  -7  10   3        7.68        8.91     29.78 o 
  -6  10   3        6.84        4.36      8.93 o 
  -5  10   3       38.72       23.57     31.81 o 
  -4  10   3       46.34       46.52     17.60 o 
  -3  10   3       31.62       31.33     32.63 o 
  -2  10   3      109.35      103.58     16.32 o 
  -1  10   3        0.29        3.02     13.11 o 
   0  10   3      149.87      148.72     19.98 o 
   1  10   3       10.08       13.47     16.32 o 
   2  10   3       12.43       14.88     14.53 o 
   3  10   3        8.09       10.14     12.77 o 
   4  10   3       10.23        9.49     26.50 o 
   5  10   3       35.96       44.47     88.85 o 
  -4  11   3      111.20      123.19     20.32 o 
  -3  11   3      218.64      230.29     27.57 o 
  -2  11   3      479.32      549.60     46.18 o 
  -1  11   3       14.66       12.56     17.02 o 
   0  11   3      192.61      204.25     24.84 o 
   1  11   3      227.24      253.33     32.67 o 
   2  11   3       90.64       96.90     15.45 o 
 -15   0   4       14.64        6.74     10.84 o 
 -14   0   4       19.95        8.54     13.91 o 
 -13   0   4       74.86       71.89     15.66 o 
 -12   0   4      252.40      262.63     23.62 o 
 -11   0   4     1384.44     1550.26     61.87 o 
 -10   0   4      909.92      938.07     92.03 o 
  -9   0   4     1234.45     1236.92     82.98 o 
  -8   0   4     1113.35     1092.15     28.14 o 
  -7   0   4      236.02      265.12      8.03 o 
  -6   0   4      587.51      629.99     12.90 o 
  -5   0   4      649.79      689.97     19.09 o 
  -4   0   4        6.72       16.81      2.44 o 
  -3   0   4      357.10      309.10      8.98 o 
  -2   0   4     2980.48     3478.02    113.05 o 
   0   0   4     8155.09     8629.83    172.91 o 
   1   0   4     4320.55     4959.23     69.85 o 
   2   0   4    10576.96    11801.46    255.87 o 
   3   0   4      292.38      332.76      7.55 o 
   4   0   4     3022.46     3220.19    112.22 o 
   5   0   4     1701.53     1648.46     38.16 o 
   6   0   4      844.54      822.21     31.85 o 
   7   0   4      771.39      793.07     23.45 o 
   8   0   4      155.19      156.18     11.42 o 
   9   0   4     1002.85     1043.99     37.15 o 
  10   0   4        6.83        2.99      6.81 o 
  11   0   4      143.66      174.23     34.38 o 
  12   0   4       91.68       91.47     28.43 o 
 -15   1   4      122.55      134.92     14.74 o 
 -14   1   4        3.60        3.42      4.74 o 
 -13   1   4        2.46        7.43      7.09 o 
 -12   1   4        2.96        2.86      3.90 o 
 -11   1   4      144.33      138.73     15.53 o 
 -10   1   4        1.01        1.81      3.15 o 
  -9   1   4       26.54       32.55      4.76 o 
  -8   1   4      301.26      288.58      7.42 o 
  -7   1   4        9.96       16.03      4.43 o 
  -6   1   4      759.56      843.07     12.06 o 
  -5   1   4     2871.03     2983.60     72.16 o 
  -4   1   4      957.75      940.25     15.22 o 
  -3   1   4      256.73      226.42      4.46 o 
  -2   1   4      220.12      202.63      3.87 o 
  -1   1   4     2826.84     3052.73     25.43 o 
   0   1   4      346.64      341.91      5.50 o 
   1   1   4       39.20       44.91      2.90 o 
   2   1   4       48.74       48.68      3.14 o 
   3   1   4      185.80      182.47      3.94 o 
   4   1   4      302.52      295.60      7.09 o 
   5   1   4       60.14       67.24      4.03 o 
   6   1   4        4.09        3.63      2.45 o 
   7   1   4        4.88        5.50      3.56 o 
   8   1   4        5.74        6.84      5.00 o 
   9   1   4       25.83       17.56      6.84 o 
  10   1   4        0.57        0.87      3.70 o 
  11   1   4       26.79       27.35     36.84 o 
  12   1   4       35.03       46.65     17.45 o 
 -15   2   4        3.32        2.32      4.89 o 
 -14   2   4      178.44      187.16     18.04 o 
 -13   2   4       41.76       39.67     15.08 o 
 -12   2   4       74.51       67.78     10.09 o 
 -11   2   4     1078.96     1070.30     41.25 o 
 -10   2   4       22.10       22.68     11.85 o 
  -9   2   4     4564.99     4612.70     96.46 o 
  -8   2   4      131.09      127.53      4.44 o 
  -7   2   4       23.82       35.02      4.35 o 
  -6   2   4        2.03        9.40      3.46 o 
  -5   2   4      271.18      267.33      7.30 o 
  -4   2   4      164.51      148.91      4.64 o 
  -3   2   4        1.21       11.58      1.96 o 
  -2   2   4       36.92       48.81      2.13 o 
  -1   2   4     1307.05     1335.78     21.98 o 
   0   2   4     2673.23     2841.14     41.52 o 
   1   2   4      223.35      235.27      6.07 o 
   2   2   4      596.66      522.08      9.69 o 
   3   2   4     2112.94     2079.96     55.90 o 
   4   2   4     1267.00     1192.42     52.83 o 
   5   2   4      302.19      281.39      7.27 o 
   6   2   4      224.61      212.41      9.33 o 
   7   2   4      181.62      184.07     10.00 o 
   8   2   4      457.97      457.39     16.50 o 
   9   2   4      138.75      127.48     10.84 o 
  10   2   4       49.79       48.74     45.29 o 
  11   2   4      358.50      384.56     40.45 o 
  12   2   4      238.69      242.95     33.78 o 
 -14   3   4      125.67      140.16     14.50 o 
 -13   3   4        3.77        8.97      7.17 o 
 -12   3   4      238.01      259.18     20.03 o 
 -11   3   4       26.13       24.91     16.69 o 
 -10   3   4        5.29        6.05      4.94 o 
  -9   3   4      490.07      451.83     10.05 o 
  -8   3   4      148.39      155.97      6.56 o 
  -7   3   4      121.33      111.89      5.69 o 
  -6   3   4      635.77      628.13     15.62 o 
  -5   3   4       55.27       65.02      5.25 o 
  -4   3   4      246.25      263.02      7.91 o 
  -3   3   4     2418.93     2475.50     45.21 o 
  -2   3   4     1252.07     1292.98     12.19 o 
  -1   3   4      173.87      206.01      4.94 o 
   0   3   4     1486.52     1545.49     31.62 o 
   1   3   4      690.90      681.56     14.43 o 
   2   3   4      163.60      159.93      4.43 o 
   3   3   4     1465.33     1469.11     26.36 o 
   4   3   4      783.40      740.96     17.88 o 
   5   3   4     2168.01     2154.69     41.98 o 
   6   3   4      406.86      399.36     10.40 o 
   7   3   4      301.62      302.62     11.29 o 
   8   3   4      678.50      670.38     19.34 o 
   9   3   4        2.98        4.12      3.57 o 
  10   3   4      743.87      788.90     36.20 o 
  11   3   4       16.40       15.78     17.85 o 
 -14   4   4       49.41       55.94     10.47 o 
 -13   4   4       29.63       30.31     21.93 o 
 -12   4   4      146.68      131.43     12.45 o 
 -11   4   4      301.84      279.74     16.66 o 
 -10   4   4       45.82       48.75     22.70 o 
  -9   4   4      781.86      756.21     21.61 o 
  -8   4   4       75.74       61.83      5.07 o 
  -7   4   4      181.67      161.40      9.51 o 
  -6   4   4        0.11        1.27      2.14 o 
  -5   4   4      136.76      123.52      6.95 o 
  -4   4   4      172.73      175.50      6.91 o 
  -3   4   4      404.95      349.34     11.93 o 
  -2   4   4     1172.78     1245.76     35.36 o 
  -1   4   4     1468.31     1501.78     20.47 o 
   0   4   4       36.78       38.96      2.88 o 
   1   4   4      139.48      141.63      5.87 o 
   2   4   4      234.89      202.10      6.42 o 
   3   4   4      167.61      164.51      7.63 o 
   4   4   4      393.93      384.20     10.50 o 
   5   4   4      306.86      295.39      9.85 o 
   6   4   4       67.27       63.35      5.67 o 
   7   4   4     1347.91     1364.89     44.93 o 
   8   4   4       50.06       51.69      6.68 o 
   9   4   4       38.84       41.50      9.22 o 
  10   4   4      198.74      176.68     20.67 o 
  11   4   4       26.96       18.05     24.91 o 
 -13   5   4       19.44       19.28     16.86 o 
 -12   5   4      323.87      345.37     24.53 o 
 -11   5   4       35.59       33.88     17.12 o 
 -10   5   4       62.36       76.56     12.13 o 
  -9   5   4       53.11       62.22     13.97 o 
  -8   5   4      778.01      758.92     29.97 o 
  -7   5   4      152.20      154.11     12.70 o 
  -6   5   4        6.18        8.65      5.07 o 
  -5   5   4     2146.29     2012.37     53.86 o 
  -4   5   4     3000.57     3106.42     44.71 o 
  -3   5   4      622.57      677.04     18.96 o 
  -2   5   4       50.43       67.33      7.45 o 
  -1   5   4      952.61      967.86     22.58 o 
   0   5   4      498.32      476.38     11.75 o 
   1   5   4      112.69      121.12      4.97 o 
   2   5   4       64.24       55.05      3.92 o 
   3   5   4     2756.15     2736.29     36.53 o 
   4   5   4       11.65        8.98      4.99 o 
   5   5   4     1163.77     1172.40     27.88 o 
   6   5   4      145.58      153.39      9.56 o 
   7   5   4      289.61      281.06     13.75 o 
   8   5   4      433.43      462.36     25.05 o 
   9   5   4        8.67        8.54      8.26 o 
  10   5   4      350.99      378.26     27.86 o 
 -13   6   4        0.12        1.95      5.01 o 
 -12   6   4        5.75        9.55      9.06 o 
 -11   6   4      104.78      116.45     10.92 o 
 -10   6   4       25.06       26.57     16.57 o 
  -9   6   4       15.44       17.55     14.80 o 
  -8   6   4     1257.60     1170.48     47.97 o 
  -7   6   4       65.87       77.49      8.84 o 
  -6   6   4      224.88      228.94     13.04 o 
  -5   6   4      136.87      139.00      5.38 o 
  -4   6   4      703.10      700.34     23.31 o 
  -3   6   4      222.19      237.34     13.71 o 
  -2   6   4      108.70      104.82      8.91 o 
  -1   6   4      208.44      208.14     11.68 o 
   0   6   4       11.89       15.28     10.49 o 
   1   6   4       77.08       78.58      4.56 o 
   2   6   4      520.61      483.60     11.15 o 
   3   6   4      270.09      268.59     11.35 o 
   4   6   4       31.23       31.33      8.47 o 
   5   6   4      363.06      358.55     18.82 o 
   6   6   4      500.67      486.75     19.70 o 
   7   6   4        1.07        2.75      3.79 o 
   8   6   4       14.15       13.74     10.00 o 
   9   6   4      274.16      279.68     20.86 o 
  10   6   4       25.42       33.25     14.18 o 
 -12   7   4      322.24      355.26     26.48 o 
 -11   7   4       16.90       16.32     16.80 o 
 -10   7   4      131.27      131.01     14.01 o 
  -9   7   4       25.51       25.60     31.81 o 
  -8   7   4        0.56        2.52      5.42 o 
  -7   7   4      103.90      121.61     15.77 o 
  -6   7   4      746.79      722.60     42.81 o 
  -5   7   4      329.40      324.87     20.64 o 
  -4   7   4       17.12       18.72     10.30 o 
  -3   7   4      925.84      928.86     29.78 o 
  -2   7   4      523.06      502.46     20.62 o 
  -1   7   4      215.48      206.49     13.46 o 
   0   7   4       77.34       76.39      8.74 o 
   1   7   4      505.72      541.35     20.88 o 
   2   7   4       69.54       75.41      5.83 o 
   3   7   4       53.98       48.85      5.89 o 
   4   7   4        3.54       10.77      7.34 o 
   5   7   4     1599.35     1407.79    155.08 o 
   6   7   4       30.52       35.60      7.97 o 
   7   7   4      118.39      119.67     11.50 o 
   8   7   4      281.29      321.55     25.85 o 
   9   7   4      128.30      141.44     13.52 o 
 -11   8   4        3.18        1.15      4.18 o 
 -10   8   4      129.32      134.36     21.91 o 
  -9   8   4       26.30       19.53     29.05 o 
  -8   8   4       61.62       50.25     19.08 o 
  -7   8   4        5.65        9.94     10.65 o 
  -6   8   4      169.29      178.69     15.25 o 
  -5   8   4      266.43      257.42     17.43 o 
  -4   8   4       67.26       66.55      9.82 o 
  -3   8   4        0.66        1.10      4.51 o 
  -2   8   4       43.01       39.48      9.11 o 
  -1   8   4      107.86       92.97      9.66 o 
   0   8   4     1327.68     1321.46     46.32 o 
   1   8   4        0.44        2.33      2.01 o 
   2   8   4      411.32      425.63     17.68 o 
   3   8   4       55.32       64.47      7.51 o 
   4   8   4     1084.65     1127.45     57.39 o 
   5   8   4      193.30      208.95     16.11 o 
   6   8   4       82.05       78.34     12.85 o 
   7   8   4     1054.75     1114.28     71.00 o 
   8   8   4      133.24      145.79     18.68 o 
  -9   9   4       12.25        8.91     12.13 o 
  -8   9   4       38.85       22.82     32.76 o 
  -7   9   4       45.00       44.80     14.67 o 
  -6   9   4        2.74        2.46      4.93 o 
  -5   9   4       20.92       20.47     19.31 o 
  -4   9   4      402.81      406.06     40.45 o 
  -3   9   4        1.64        4.51      5.55 o 
  -2   9   4       34.37       33.76      7.96 o 
  -1   9   4       32.75       26.58      7.92 o 
   0   9   4      142.70      115.37     11.01 o 
   1   9   4       25.82       27.29     26.48 o 
   2   9   4      185.84      209.92     21.06 o 
   3   9   4      172.88      168.08     17.89 o 
   4   9   4       21.19       12.82     27.91 o 
   5   9   4      150.12      122.26     29.44 o 
   6   9   4        8.23       12.45     30.79 o 
  -7  10   4      246.51      248.94     42.63 o 
  -6  10   4       25.16       24.02     32.30 o 
  -5  10   4      113.76      112.68     18.03 o 
  -4  10   4      296.11      287.97     31.82 o 
  -3  10   4       54.01       48.43     17.97 o 
  -2  10   4      407.80      422.64     46.30 o 
  -1  10   4       16.32       13.66     20.30 o 
   0  10   4      834.90      947.29     75.84 o 
   1  10   4      102.14      130.19     21.30 o 
   2  10   4      262.41      288.81     48.95 o 
   3  10   4        8.93        8.39     28.08 o 
   4  10   4      308.69      318.07     54.76 o 
  -4  11   4       94.55       93.92     16.84 o 
  -3  11   4       48.18       34.70     37.90 o 
  -2  11   4       24.77       23.65     31.55 o 
  -1  11   4      128.37      134.55     21.96 o 
   0  11   4       96.99      108.54     17.43 o 
   1  11   4      278.19      314.99     31.06 o 
 -15   1   5      123.74      133.79     15.87 o 
 -14   1   5       71.41       74.55     12.56 o 
 -13   1   5      131.82      113.42     12.15 o 
 -12   1   5        0.44        3.38      4.64 o 
 -11   1   5      776.78      790.77     34.87 o 
 -10   1   5       20.27       23.23     12.14 o 
  -9   1   5     3324.08     3354.93     62.33 o 
  -8   1   5        0.98        2.95      1.62 o 
  -7   1   5     3656.34     3922.43     47.29 o 
  -6   1   5     1388.65     1510.02     28.54 o 
  -5   1   5      336.86      383.68      7.97 o 
  -4   1   5     1338.13     1344.53     16.69 o 
  -3   1   5      658.56      687.58      7.97 o 
  -2   1   5     4976.68     5352.93     60.83 o 
  -1   1   5     3113.29     3287.80     63.80 o 
   0   1   5       78.04       63.77      2.43 o 
   1   1   5     3197.08     3321.79    137.43 o 
   2   1   5      168.62      182.65      6.92 o 
   3   1   5      205.13      222.14      7.59 o 
   4   1   5      879.86      886.56     18.45 o 
   5   1   5     1210.20     1225.05     20.83 o 
   6   1   5      938.95      948.53     17.03 o 
   7   1   5       45.46       37.06      4.31 o 
   8   1   5      210.57      227.77     11.80 o 
   9   1   5      203.03      185.06     17.40 o 
  10   1   5      365.97      337.83     35.06 o 
  11   1   5        1.31        2.13      9.29 o 
 -15   2   5      312.19      401.65     27.31 o 
 -14   2   5      132.17      147.76     15.03 o 
 -13   2   5        7.45        8.23      7.82 o 
 -12   2   5      142.69      171.23     14.16 o 
 -11   2   5      251.55      228.90     16.36 o 
 -10   2   5      734.43      774.03     27.31 o 
  -9   2   5      362.65      336.90     15.47 o 
  -8   2   5      797.65      852.04     19.61 o 
  -7   2   5      333.09      354.92      9.59 o 
  -6   2   5       56.24       66.29      4.67 o 
  -5   2   5       89.76      100.03      4.77 o 
  -4   2   5     1015.13     1044.96     21.05 o 
  -3   2   5        0.72        2.30      1.42 o 
  -2   2   5       60.38       48.29      2.69 o 
  -1   2   5      336.23      312.47      5.58 o 
   0   2   5      231.55      214.44      4.55 o 
   1   2   5       89.29       74.36      4.53 o 
   2   2   5      143.90      142.65      6.57 o 
   3   2   5      552.23      553.10     13.11 o 
   4   2   5       39.77       48.17      5.69 o 
   5   2   5       50.42       43.44      6.85 o 
   6   2   5       95.56       96.05      9.17 o 
   7   2   5      149.43      148.20     10.01 o 
   8   2   5       34.36       29.90      8.06 o 
   9   2   5       69.31       63.74      7.98 o 
  10   2   5       11.64        5.37     12.39 o 
  11   2   5       15.71       23.96     28.60 o 
 -14   3   5        3.88        4.06      4.24 o 
 -13   3   5        0.59        2.79      5.57 o 
 -12   3   5        8.89        8.07      5.83 o 
 -11   3   5      257.29      243.10     15.58 o 
 -10   3   5      184.91      185.30     13.66 o 
  -9   3   5      359.87      337.95     12.65 o 
  -8   3   5       22.66       23.93      5.22 o 
  -7   3   5      247.96      223.08      9.25 o 
  -6   3   5        9.58        7.14      4.42 o 
  -5   3   5     1185.77     1302.28     28.48 o 
  -4   3   5      734.36      741.45     17.97 o 
  -3   3   5      414.34      439.74      7.92 o 
  -2   3   5       12.93       10.74      2.31 o 
  -1   3   5     1048.08     1007.39     22.44 o 
   0   3   5      920.59      914.98     11.04 o 
   1   3   5     5863.33     6025.01    119.23 o 
   2   3   5      294.21      302.42     10.87 o 
   3   3   5      138.39      132.73      8.22 o 
   4   3   5      980.39      999.36     24.75 o 
   5   3   5       98.38       91.17      8.66 o 
   6   3   5     1417.73     1471.52     35.86 o 
   7   3   5      498.09      493.53     20.84 o 
   8   3   5      460.71      459.38     19.60 o 
   9   3   5       66.59       62.99      8.58 o 
  10   3   5       33.17       26.94     40.92 o 
  11   3   5        0.53        2.64     13.91 o 
 -14   4   5      353.07      365.78     24.19 o 
 -13   4   5      590.31      644.70     39.18 o 
 -12   4   5      322.47      371.54     21.14 o 
 -11   4   5       73.48       70.35     11.21 o 
 -10   4   5     2028.37     2104.04     68.36 o 
  -9   4   5      927.21      917.05     28.98 o 
  -8   4   5      100.63       94.02      6.33 o 
  -7   4   5      756.60      749.88     21.65 o 
  -6   4   5      499.90      464.03     17.84 o 
  -5   4   5      765.26      824.37     17.41 o 
  -4   4   5      184.29      222.87      9.19 o 
  -3   4   5      134.08      139.23      5.74 o 
  -2   4   5        0.63        1.81      0.89 o 
  -1   4   5       62.08       54.77      3.26 o 
   0   4   5        9.74       10.44      4.55 o 
   1   4   5      552.84      542.61     14.63 o 
   2   4   5       43.63       39.68      3.34 o 
   3   4   5      527.79      539.91     15.83 o 
   4   4   5      133.76      130.03      3.71 o 
   5   4   5      480.62      437.61     12.29 o 
   6   4   5      542.40      542.07     22.20 o 
   7   4   5     1933.38     1973.26     36.12 o 
   8   4   5       28.36       25.24     15.50 o 
   9   4   5      227.59      245.39     19.12 o 
  10   4   5       35.38       24.92     24.26 o 
 -13   5   5       17.65       15.35     16.73 o 
 -12   5   5        0.08        1.37      3.47 o 
 -11   5   5        3.09        1.04      3.44 o 
 -10   5   5        3.56        2.37      4.79 o 
  -9   5   5     1622.14     1594.82     50.30 o 
  -8   5   5      118.47      122.63     14.59 o 
  -7   5   5      143.44      119.78     10.63 o 
  -6   5   5       78.61       67.90      5.26 o 
  -5   5   5       36.40       38.26      3.52 o 
  -4   5   5      135.87      141.90      5.28 o 
  -3   5   5      322.48      321.43      9.91 o 
  -2   5   5      575.76      594.82     16.64 o 
  -1   5   5       78.17       74.69      3.85 o 
   0   5   5      189.01      180.64      6.17 o 
   1   5   5      415.07      423.47     10.45 o 
   2   5   5      132.18      129.74      5.51 o 
   3   5   5        0.11        1.07      1.77 o 
   4   5   5      402.82      404.39     18.08 o 
   5   5   5      131.52      116.78     10.04 o 
   6   5   5       11.33       10.15      7.31 o 
   7   5   5      126.33      133.72     10.47 o 
   8   5   5       35.98       30.02     11.66 o 
   9   5   5       46.44       51.05      8.55 o 
  10   5   5       24.60       14.23     20.72 o 
 -13   6   5        1.35        3.04      5.67 o 
 -12   6   5      223.30      230.88     20.58 o 
 -11   6   5       43.21       39.99     12.32 o 
 -10   6   5      429.74      429.17     27.82 o 
  -9   6   5      406.63      414.63     20.87 o 
  -8   6   5      206.30      185.43     15.45 o 
  -7   6   5       56.80       61.13      8.03 o 
  -6   6   5      927.11      939.63     28.27 o 
  -5   6   5        0.30        1.86      2.13 o 
  -4   6   5      579.08      559.12     19.55 o 
  -3   6   5        1.86        4.07      4.89 o 
  -2   6   5     1818.36     1686.56     75.84 o 
  -1   6   5      856.36      924.23     33.50 o 
   0   6   5       85.76       77.53      3.39 o 
   1   6   5      294.67      288.56      8.15 o 
   2   6   5       74.75       64.82      6.67 o 
   3   6   5      722.08      704.75     19.45 o 
   4   6   5        3.97        3.99      3.26 o 
   5   6   5      178.04      180.11     13.75 o 
   6   6   5       13.64        9.92      9.12 o 
   7   6   5      175.12      191.36     13.08 o 
   8   6   5        0.04        2.07      9.66 o 
   9   6   5       25.04       27.97     22.60 o 
 -12   7   5       38.19       24.92     33.74 o 
 -11   7   5      253.93      263.09     23.87 o 
 -10   7   5       26.92       27.18     10.90 o 
  -9   7   5       67.69       83.41     15.66 o 
  -8   7   5        0.16        1.36      4.99 o 
  -7   7   5      185.86      185.48     19.22 o 
  -6   7   5      246.69      269.24     27.50 o 
  -5   7   5      442.36      437.08     19.93 o 
  -4   7   5       32.68       34.18      7.97 o 
  -3   7   5      231.18      227.99     14.24 o 
  -2   7   5       95.15       89.27      9.43 o 
  -1   7   5        5.78       15.43      9.49 o 
   0   7   5       60.99       64.10      8.82 o 
   1   7   5       16.67       16.51     10.23 o 
   2   7   5        4.67        2.29      3.29 o 
   3   7   5      396.49      316.49     12.84 o 
   4   7   5      185.69      170.90     12.30 o 
   5   7   5      259.82      238.65     17.67 o 
   6   7   5       68.31       67.62      9.20 o 
   7   7   5       54.54       63.65     10.09 o 
   8   7   5        2.60        2.32      5.97 o 
 -11   8   5       12.13        9.65     12.89 o 
 -10   8   5       56.19       51.75     24.77 o 
  -9   8   5       27.72       33.02     29.95 o 
  -8   8   5      134.22      115.74     17.96 o 
  -7   8   5       55.27       58.68     13.00 o 
  -6   8   5      230.25      222.22     20.31 o 
  -5   8   5      115.06      126.18     12.81 o 
  -4   8   5      246.60      250.39     15.10 o 
  -3   8   5       43.86       45.40      9.64 o 
  -2   8   5      161.29      161.40     12.42 o 
  -1   8   5     1591.64     1667.26     41.70 o 
   0   8   5      236.56      218.25     13.38 o 
   1   8   5      165.08      189.51     12.27 o 
   2   8   5       23.11       20.36     15.97 o 
   3   8   5      348.88      316.25     26.45 o 
   4   8   5       75.77       59.62     10.40 o 
   5   8   5      223.89      239.01     22.51 o 
   6   8   5       37.18       41.36     10.90 o 
   7   8   5       21.96       13.12     26.90 o 
  -9   9   5      226.16      266.37     28.17 o 
  -8   9   5       23.07       17.35     23.77 o 
  -7   9   5      236.41      237.08     26.93 o 
  -6   9   5      231.65      214.66     17.82 o 
  -5   9   5      206.55      255.64     20.18 o 
  -4   9   5      299.43      331.39     20.45 o 
  -3   9   5       39.17       38.46     10.22 o 
  -2   9   5      504.30      516.16     36.15 o 
  -1   9   5      185.81      197.81     14.18 o 
   0   9   5        3.46        4.24      5.37 o 
   1   9   5       17.05       15.26     14.98 o 
   2   9   5      224.89      290.69     22.18 o 
   3   9   5      131.14      133.30     22.13 o 
   4   9   5      172.16      178.47     32.72 o 
   5   9   5       52.02       55.71     20.50 o 
   6   9   5      315.92      317.56     42.37 o 
  -7  10   5        1.52        1.75     10.06 o 
  -6  10   5      404.29      430.71     38.35 o 
  -5  10   5        9.70        9.73     11.36 o 
  -4  10   5        0.60        1.61      7.02 o 
  -3  10   5       17.77       18.33     21.61 o 
  -2  10   5        3.30        2.40      6.78 o 
  -1  10   5        1.46        3.77     10.33 o 
   0  10   5       13.23        8.95      9.21 o 
   1  10   5       23.84       18.54     29.23 o 
   2  10   5        1.69        1.24     11.01 o 
   3  10   5       49.99       54.36     20.70 o 
   4  10   5       76.56       98.71     25.73 o 
  -3  11   5      178.53      220.16     26.37 o 
  -2  11   5       39.60       29.33     36.69 o 
  -1  11   5       59.80       38.92     44.64 o 
 -15   0   6        0.89        0.75      8.19 o 
 -14   0   6       31.23       30.54     21.84 o 
 -13   0   6       25.66       30.10     22.41 o 
 -12   0   6     1663.35     1608.08     85.15 o 
 -11   0   6       39.10       40.07     26.23 o 
 -10   0   6      986.14      932.88     36.86 o 
  -9   0   6      488.63      476.63     14.86 o 
  -8   0   6     1578.97     1476.45     36.10 o 
  -7   0   6      225.80      213.79      9.89 o 
  -6   0   6       98.82       82.87      6.28 o 
  -5   0   6     3694.32     3721.60     44.73 o 
  -4   0   6     1322.85     1259.16     36.66 o 
  -3   0   6     1016.20      977.67     24.56 o 
  -2   0   6      336.81      335.09     10.97 o 
  -1   0   6     1089.92      968.25     58.84 o 
   0   0   6       62.20       83.90      5.97 o 
   1   0   6     2395.17     2445.06    107.18 o 
   2   0   6     1117.68     1110.93     18.20 o 
   3   0   6      129.95      137.76      6.46 o 
   4   0   6       13.37        5.60      3.16 o 
   5   0   6      102.51       88.99      4.82 o 
   6   0   6      357.35      319.87     15.20 o 
   7   0   6      163.60      129.95     16.55 o 
   8   0   6      805.78      750.32     35.27 o 
   9   0   6        7.37        2.04      9.43 o 
  10   0   6       15.17       11.38     28.23 o 
  11   0   6       17.05       11.84     29.55 o 
 -15   1   6      108.44      111.58     16.05 o 
 -14   1   6        1.17        2.12      6.32 o 
 -13   1   6      152.43      138.13     13.37 o 
 -12   1   6      376.72      371.70     20.02 o 
 -11   1   6      255.53      273.21     18.70 o 
 -10   1   6      342.62      346.49     11.71 o 
  -9   1   6      113.06      105.01      5.87 o 
  -8   1   6      222.01      209.55      8.00 o 
  -7   1   6       17.15       20.44      5.38 o 
  -6   1   6      181.42      182.05      6.40 o 
  -5   1   6       16.14       20.72      8.21 o 
  -4   1   6      158.73      168.66      6.29 o 
  -3   1   6      166.67      158.32      5.04 o 
  -2   1   6      117.23      126.29      4.72 o 
  -1   1   6     3539.00     3753.13     46.16 o 
   0   1   6      178.11      174.59      4.41 o 
   1   1   6       20.56       22.78      2.52 o 
   2   1   6      274.66      284.44      8.99 o 
   3   1   6      185.62      202.38      8.01 o 
   4   1   6       84.26       77.73      5.44 o 
   5   1   6      179.03      142.29     10.63 o 
   6   1   6        4.00        7.37      5.06 o 
   7   1   6       46.64       41.21      5.56 o 
   8   1   6       60.82       56.43      8.01 o 
   9   1   6       25.29       25.36     33.54 o 
  10   1   6       42.16       26.64     37.41 o 
  11   1   6       52.43       56.63     13.82 o 
 -15   2   6      104.50      101.65     13.13 o 
 -14   2   6      182.10      194.62     18.74 o 
 -13   2   6       41.28       31.43     23.41 o 
 -12   2   6      384.83      388.55     19.96 o 
 -11   2   6       21.80       23.36     12.54 o 
 -10   2   6     1175.44     1194.15     43.19 o 
  -9   2   6       45.87       43.62      7.66 o 
  -8   2   6        0.07        1.20      2.46 o 
  -7   2   6     1375.38     1377.30     32.72 o 
  -6   2   6        4.65       12.13      4.77 o 
  -5   2   6      138.19      165.33      7.57 o 
  -4   2   6      346.32      357.27      9.61 o 
  -3   2   6     1596.66     1501.92     31.82 o 
  -2   2   6       91.26       86.62      3.90 o 
  -1   2   6        0.69        3.79      1.58 o 
   0   2   6      842.77      841.77     16.92 o 
   1   2   6     2180.71     2127.25     40.75 o 
   2   2   6      149.95      142.61      7.18 o 
   3   2   6      339.65      321.42     12.39 o 
   4   2   6      356.41      346.84     14.74 o 
   5   2   6       40.99       43.22     12.03 o 
   6   2   6      545.74      527.03     18.87 o 
   7   2   6        0.03        2.17      4.03 o 
   8   2   6      330.39      322.91     19.08 o 
   9   2   6       51.65       52.02     13.04 o 
  10   2   6      141.96      147.90     21.27 o 
 -14   3   6        5.91        6.29      6.82 o 
 -13   3   6      738.07      765.63     45.40 o 
 -12   3   6       74.19       82.05     22.81 o 
 -11   3   6       21.25       29.20     15.59 o 
 -10   3   6       27.12       34.95      9.38 o 
  -9   3   6      300.33      310.88     12.26 o 
  -8   3   6       87.94       96.58      6.86 o 
  -7   3   6       17.00       14.60      4.55 o 
  -6   3   6      933.33      909.38     22.01 o 
  -5   3   6       82.87       76.54      5.08 o 
  -4   3   6      393.65      343.18      9.11 o 
  -3   3   6      251.11      236.65      6.83 o 
  -2   3   6      326.25      315.62      6.92 o 
  -1   3   6      269.97      259.62      6.42 o 
   0   3   6     3443.15     3660.50     65.56 o 
   1   3   6     1427.40     1441.61     19.69 o 
   2   3   6      342.40      303.28     12.03 o 
   3   3   6     1860.96     1864.60     37.33 o 
   4   3   6      968.84     1015.31     35.40 o 
   5   3   6      823.66      756.96     29.82 o 
   6   3   6      472.35      463.72     19.46 o 
   7   3   6       32.85       33.20      8.27 o 
   8   3   6       21.38       19.61     13.68 o 
   9   3   6       11.13       10.84     12.64 o 
  10   3   6        5.63        5.93      6.44 o 
 -14   4   6       37.35       37.64     15.83 o 
 -13   4   6       24.32       16.80     11.09 o 
 -12   4   6      191.47      180.51     14.71 o 
 -11   4   6       48.00       48.60     14.75 o 
 -10   4   6        7.44        5.15      4.24 o 
  -9   4   6       16.16       15.68      9.17 o 
  -8   4   6      750.78      729.46     22.78 o 
  -7   4   6       20.39       20.07      9.08 o 
  -6   4   6      331.73      313.20     10.17 o 
  -5   4   6      632.45      595.03     16.00 o 
  -4   4   6      799.11      812.57     15.53 o 
  -3   4   6      597.33      597.71     12.08 o 
  -2   4   6       47.00       42.65      3.24 o 
  -1   4   6      704.66      709.26     18.66 o 
   0   4   6      230.20      210.30      6.50 o 
   1   4   6        2.72        4.02      2.28 o 
   2   4   6       57.16       57.07      3.47 o 
   3   4   6      111.95      115.17      8.02 o 
   4   4   6       16.98       23.44     10.11 o 
   5   4   6      504.01      499.81     18.78 o 
   6   4   6       84.19       85.54      8.56 o 
   7   4   6      495.94      506.96     27.69 o 
   8   4   6        1.81        3.67      4.29 o 
   9   4   6       11.21        7.66      8.86 o 
  10   4   6        2.71        2.61     10.34 o 
 -13   5   6      180.90      195.91     17.42 o 
 -12   5   6       20.06       19.30     14.57 o 
 -11   5   6      927.23      960.16     30.99 o 
 -10   5   6      177.51      171.40     13.56 o 
  -9   5   6      509.94      509.45     21.09 o 
  -8   5   6     1722.21     1842.85     38.63 o 
  -7   5   6      550.21      581.09     19.07 o 
  -6   5   6     1142.48     1127.27     20.35 o 
  -5   5   6      602.05      551.00     15.54 o 
  -4   5   6     1760.97     1730.23     31.57 o 
  -3   5   6      115.30       98.66      4.65 o 
  -2   5   6      807.86      776.66     20.95 o 
  -1   5   6        2.05        4.66      2.71 o 
   0   5   6      297.52      299.80      8.57 o 
   1   5   6     1959.54     1974.92     32.94 o 
   2   5   6      866.79      809.58     25.55 o 
   3   5   6      138.16      143.62     10.09 o 
   4   5   6       10.78        9.11      5.43 o 
   5   5   6     1044.37     1031.13     25.78 o 
   6   5   6      125.48      116.21     10.03 o 
   7   5   6      115.83      105.66      9.73 o 
   8   5   6       46.69       42.58     10.63 o 
   9   5   6      213.75      207.62     15.86 o 
 -13   6   6       75.45       81.73     13.96 o 
 -12   6   6       65.78       66.64     11.63 o 
 -11   6   6        7.59        9.51      7.97 o 
 -10   6   6        7.01        6.96      7.70 o 
  -9   6   6      774.26      794.88     28.37 o 
  -8   6   6      332.56      305.35     22.75 o 
  -7   6   6        8.14       12.85      9.26 o 
  -6   6   6       27.61       28.17      5.84 o 
  -5   6   6      595.47      504.16     50.82 o 
  -4   6   6     1084.74      984.58     70.21 o 
  -3   6   6      539.65      521.72     18.69 o 
  -2   6   6      702.66      695.34     24.10 o 
  -1   6   6      787.25      752.07     17.01 o 
   0   6   6       15.99       16.55      3.29 o 
   1   6   6      155.95      165.14      9.67 o 
   2   6   6      149.04      123.90      7.74 o 
   3   6   6       37.69       33.14      6.51 o 
   4   6   6        0.11        1.00      4.56 o 
   5   6   6       18.25       17.95     12.10 o 
   6   6   6       12.34       11.11      9.50 o 
   7   6   6      185.66      168.33     12.75 o 
   8   6   6       13.59       12.33      9.07 o 
 -12   7   6       66.25       63.65     20.71 o 
 -11   7   6       86.47       87.57     13.50 o 
 -10   7   6      114.89      104.88     12.84 o 
  -9   7   6      122.72      127.64     18.72 o 
  -8   7   6      220.81      212.40     23.27 o 
  -7   7   6       87.46       82.86     15.45 o 
  -6   7   6      540.39      512.12     24.60 o 
  -5   7   6      178.83      167.55     13.41 o 
  -4   7   6      409.38      428.07     22.74 o 
  -3   7   6       33.81       34.29      8.35 o 
  -2   7   6      420.26      401.61     18.59 o 
  -1   7   6        4.36        7.04      5.72 o 
   0   7   6      200.61      217.49     16.41 o 
   1   7   6       57.41       60.84      8.70 o 
   2   7   6       62.74       67.27      8.21 o 
   3   7   6      119.61      130.90     13.69 o 
   4   7   6      709.65      703.09     45.93 o 
   5   7   6       32.08       22.71     12.23 o 
   6   7   6       67.23       76.55     11.02 o 
   7   7   6      416.97      463.79     29.78 o 
 -11   8   6      430.72      484.86     32.78 o 
 -10   8   6       39.54       36.19     17.15 o 
  -9   8   6        5.89        3.78      6.03 o 
  -8   8   6       41.96       33.35     38.57 o 
  -7   8   6      113.42      115.88     17.97 o 
  -6   8   6      909.16      994.45     74.05 o 
  -5   8   6      130.36      123.21     12.10 o 
  -4   8   6       50.68       46.71     19.45 o 
  -3   8   6     2223.55     2236.57     45.62 o 
  -2   8   6       12.60       13.32      9.23 o 
  -1   8   6      881.86      945.17     32.76 o 
   0   8   6      407.35      428.50     18.74 o 
   1   8   6      576.44      590.38     34.91 o 
   2   8   6      408.77      412.44     31.19 o 
   3   8   6        6.67        2.41      5.30 o 
   4   8   6      129.47      137.37     13.90 o 
   5   8   6      110.41      116.27     15.88 o 
   6   8   6      170.87      182.96     18.16 o 
  -9   9   6        2.88        3.78      9.24 o 
  -8   9   6       21.23       11.28     22.22 o 
  -7   9   6        9.61        6.48     11.87 o 
  -6   9   6       15.25       10.59     12.79 o 
  -5   9   6      317.34      348.35     24.94 o 
  -4   9   6      129.45      123.63     12.31 o 
  -3   9   6        0.28        2.19      3.49 o 
  -2   9   6        3.69        2.62      4.98 o 
  -1   9   6       72.98       71.79     10.17 o 
   0   9   6      113.14      107.17     11.00 o 
   1   9   6      260.40      264.93     25.92 o 
   2   9   6       30.40       26.90     12.17 o 
   3   9   6        7.21        4.63      7.41 o 
   4   9   6        1.55        1.18     15.29 o 
   5   9   6       15.94        9.56     15.22 o 
  -7  10   6       21.82       19.55     42.83 o 
  -6  10   6       22.14       11.29     24.33 o 
  -5  10   6      144.39      140.92     21.64 o 
  -4  10   6       70.94       70.27     14.36 o 
  -3  10   6      471.56      544.39     43.17 o 
  -2  10   6        0.39        1.89      7.01 o 
  -1  10   6      856.40      839.70     46.50 o 
   0  10   6       60.85       81.81     26.39 o 
   1  10   6      232.99      237.92     30.22 o 
   2  10   6       28.25       24.35     51.66 o 
 -15   1   7       56.68       64.64     12.67 o 
 -14   1   7       73.21       68.00     11.64 o 
 -13   1   7       63.88       52.95     17.28 o 
 -12   1   7      382.10      403.78     20.53 o 
 -11   1   7       32.11       29.18     15.37 o 
 -10   1   7     1762.57     1792.24     48.79 o 
  -9   1   7       50.81       41.62      6.32 o 
  -8   1   7      546.17      532.73     15.65 o 
  -7   1   7      756.62      758.15     22.20 o 
  -6   1   7       15.25       15.93      7.50 o 
  -5   1   7      410.94      418.74     11.51 o 
  -4   1   7      303.29      289.17      9.01 o 
  -3   1   7      177.33      205.65      8.21 o 
  -2   1   7     9069.89    10132.27    249.03 o 
  -1   1   7     1920.79     1946.02     50.36 o 
   0   1   7     4866.39     5483.35     87.84 o 
   1   1   7      525.34      529.66      8.83 o 
   2   1   7      282.29      282.28     10.48 o 
   3   1   7     2922.44     3073.22     65.38 o 
   4   1   7      532.23      461.36     24.36 o 
   5   1   7      977.86      954.35     24.55 o 
   6   1   7      202.80      186.13     14.17 o 
   7   1   7      161.02      159.76     13.01 o 
   8   1   7        0.28        2.16      4.31 o 
   9   1   7      103.82       87.88     18.27 o 
  10   1   7        2.88        5.46      8.12 o 
 -15   2   7       55.51       45.67     10.76 o 
 -14   2   7       83.50       92.60     11.96 o 
 -13   2   7       22.85       28.82     17.07 o 
 -12   2   7       12.65       11.40      8.11 o 
 -11   2   7        0.14        1.42      3.49 o 
 -10   2   7      662.37      685.14     19.33 o 
  -9   2   7      474.40      521.88     16.08 o 
  -8   2   7       66.64       62.54      6.44 o 
  -7   2   7     1361.09     1358.48     62.84 o 
  -6   2   7       16.79       20.30      8.90 o 
  -5   2   7     1935.32     2019.63     35.71 o 
  -4   2   7      172.84      168.94      8.87 o 
  -3   2   7     1994.74     2009.52     24.81 o 
  -2   2   7     2522.47     2779.47     74.32 o 
  -1   2   7       46.87       49.89      4.02 o 
   0   2   7       47.87       38.97      2.92 o 
   1   2   7       71.56       70.27      7.24 o 
   2   2   7      471.36      475.91     16.62 o 
   3   2   7        7.99        6.70      3.94 o 
   4   2   7       27.87       24.73      7.31 o 
   5   2   7        7.84        7.49      4.27 o 
   6   2   7       63.96       69.98      7.77 o 
   7   2   7       36.63       35.22     20.65 o 
   8   2   7       12.38       12.19      9.25 o 
   9   2   7       56.50       52.54     47.36 o 
  10   2   7       98.85       94.87     17.56 o 
 -14   3   7        5.78        5.33      7.05 o 
 -13   3   7        9.40        8.08      7.23 o 
 -12   3   7       30.03       27.00     14.65 o 
 -11   3   7       59.62       45.72      8.46 o 
 -10   3   7     1930.68     1793.11     68.87 o 
  -9   3   7      122.52      111.86      8.22 o 
  -8   3   7      203.57      177.57      8.92 o 
  -7   3   7        1.30        2.17      2.74 o 
  -6   3   7      355.00      345.55     15.18 o 
  -5   3   7      879.86      901.98     26.56 o 
  -4   3   7      505.88      523.33     13.28 o 
  -3   3   7     1881.43     1891.94     38.30 o 
  -2   3   7     1511.99     1541.75     20.26 o 
  -1   3   7       40.72       53.56      7.21 o 
   0   3   7      672.86      674.31     15.40 o 
   1   3   7      197.54      183.66      9.60 o 
   2   3   7      226.00      231.62     11.35 o 
   3   3   7      192.79      182.64      9.92 o 
   4   3   7       47.04       47.05     10.12 o 
   5   3   7      408.87      389.78     17.75 o 
   6   3   7      217.69      222.88     13.73 o 
   7   3   7      492.45      489.80     19.53 o 
   8   3   7        6.14        8.05      8.20 o 
   9   3   7       75.11       78.65     16.05 o 
 -14   4   7       16.27        9.81      9.75 o 
 -13   4   7      365.40      393.95     27.60 o 
 -12   4   7        8.63        8.10      6.82 o 
 -11   4   7        9.22       14.30     10.76 o 
 -10   4   7      135.50      133.42      8.80 o 
  -9   4   7       20.04       20.52      6.96 o 
  -8   4   7       35.09       26.27      6.61 o 
  -7   4   7       18.53       23.53     12.42 o 
  -6   4   7       54.27       51.11      5.77 o 
  -5   4   7     1452.46     1595.38     45.37 o 
  -4   4   7       46.21       49.65      4.46 o 
  -3   4   7      926.61      876.63     17.23 o 
  -2   4   7      186.50      181.63      6.25 o 
  -1   4   7      547.19      528.50     12.65 o 
   0   4   7      464.00      421.13     10.54 o 
   1   4   7      787.90      839.35     15.72 o 
   2   4   7     1753.93     1741.03     30.92 o 
   3   4   7       17.65       25.74     11.96 o 
   4   4   7     1397.34     1382.61     43.24 o 
   5   4   7      493.14      494.02     18.55 o 
   6   4   7     1242.94     1295.57     58.73 o 
   7   4   7      113.54      124.26     12.61 o 
   8   4   7      357.14      414.05     34.79 o 
   9   4   7      119.56      142.91     21.45 o 
 -13   5   7      227.21      257.57     19.27 o 
 -12   5   7        4.80       12.93     10.21 o 
 -11   5   7       52.12       39.94     21.96 o 
 -10   5   7      220.25      200.67     14.46 o 
  -9   5   7      255.17      240.83     11.28 o 
  -8   5   7      745.87      731.43     26.96 o 
  -7   5   7       36.38       36.46     15.21 o 
  -6   5   7      123.83      126.10      9.25 o 
  -5   5   7      111.83       99.91      6.00 o 
  -4   5   7       30.45       37.56      4.02 o 
  -3   5   7       47.31       49.61      3.93 o 
  -2   5   7        2.19        2.81      1.77 o 
  -1   5   7      139.53      131.36      6.66 o 
   0   5   7      409.55      398.47     13.13 o 
   1   5   7     1200.48     1099.78     55.18 o 
   2   5   7       80.51       82.85      7.39 o 
   3   5   7       63.14       62.69      8.19 o 
   4   5   7        2.96        4.76      3.04 o 
   5   5   7        2.06        2.20      3.16 o 
   6   5   7        0.00        1.36      4.15 o 
   7   5   7       24.90       19.17     15.47 o 
   8   5   7        8.67        4.60      6.03 o 
 -13   6   7      330.33      371.62     28.88 o 
 -12   6   7        2.36        3.42      6.34 o 
 -11   6   7      291.06      281.56     25.02 o 
 -10   6   7        2.12        2.48      5.06 o 
  -9   6   7      207.90      219.04     15.47 o 
  -8   6   7       19.68       10.92      7.81 o 
  -7   6   7     1036.13     1010.08     38.36 o 
  -6   6   7       27.42       22.72      5.33 o 
  -5   6   7     1088.11     1111.90     35.86 o 
  -4   6   7       45.64       48.90      5.02 o 
  -3   6   7     1674.61     1688.76     35.94 o 
  -2   6   7       47.59       46.49      4.80 o 
  -1   6   7      210.44      197.74      9.14 o 
   0   6   7      226.64      238.63     10.68 o 
   1   6   7       89.07       84.91      7.02 o 
   2   6   7      350.48      349.74     15.90 o 
   3   6   7       31.68       31.96      9.38 o 
   4   6   7      702.50      695.97     34.63 o 
   5   6   7       50.63       39.23      9.09 o 
   6   6   7      319.85      325.01     21.44 o 
   7   6   7       38.96       38.27      7.05 o 
   8   6   7       13.52        9.23      9.87 o 
 -12   7   7      200.13      210.55     21.61 o 
 -11   7   7       10.14        7.76      8.60 o 
 -10   7   7       71.05       73.80     16.59 o 
  -9   7   7      221.04      189.21     23.37 o 
  -8   7   7       56.48       37.95     14.58 o 
  -7   7   7        8.60        5.27      6.65 o 
  -6   7   7      228.76      228.26     18.07 o 
  -5   7   7      184.47      180.33     13.40 o 
  -4   7   7      263.43      256.99     18.15 o 
  -3   7   7      417.54      396.69     20.62 o 
  -2   7   7      458.87      438.48     21.79 o 
  -1   7   7      253.05      267.37     16.77 o 
   0   7   7       63.14       53.60      8.03 o 
   1   7   7      320.82      332.86     20.95 o 
   2   7   7        5.81       10.31      7.03 o 
   3   7   7      156.31      160.63     15.03 o 
   4   7   7        7.68        5.24      5.62 o 
   5   7   7        3.56        5.20      7.41 o 
   6   7   7       91.20       90.50     10.82 o 
   7   7   7      105.83      120.02     16.45 o 
 -10   8   7        1.26        1.92      4.38 o 
  -9   8   7        9.49        9.40      9.22 o 
  -8   8   7       27.08       22.93     34.20 o 
  -7   8   7      118.54      109.44     15.56 o 
  -6   8   7       84.79       86.58     12.32 o 
  -5   8   7      275.85      294.70     21.76 o 
  -4   8   7        2.44        4.11      5.10 o 
  -3   8   7      242.38      244.83     19.03 o 
  -2   8   7      285.57      290.03     20.68 o 
  -1   8   7      235.66      254.57     19.05 o 
   0   8   7      156.83      149.27     11.90 o 
   1   8   7       56.70       49.28     10.38 o 
   2   8   7      521.72      548.93     33.04 o 
   3   8   7      128.26      121.90     14.31 o 
   4   8   7      484.29      464.79     36.49 o 
   5   8   7        2.16        3.35      4.57 o 
  -9   9   7        8.60        6.97     11.79 o 
  -8   9   7       66.50       75.27     14.92 o 
  -7   9   7        0.01        1.89      7.48 o 
  -6   9   7      117.61      124.28     18.93 o 
  -5   9   7        0.15        1.47      5.90 o 
  -4   9   7      556.92      555.42     34.75 o 
  -3   9   7       86.46       93.26     10.57 o 
  -2   9   7      390.35      386.16     26.23 o 
  -1   9   7     1177.95     1191.64     54.86 o 
   0   9   7        9.04        9.51      9.92 o 
   1   9   7      699.28      801.15     55.66 o 
   2   9   7       48.04       49.52     11.27 o 
   3   9   7      467.08      462.44     30.49 o 
   4   9   7       98.82      119.67     21.08 o 
  -6  10   7        6.72        5.63      9.86 o 
  -5  10   7        6.30        4.14      7.18 o 
  -4  10   7       13.37       11.61     14.12 o 
  -3  10   7        9.19       14.03     18.00 o 
  -2  10   7      340.83      353.40     27.95 o 
  -1  10   7        3.40        1.20      6.14 o 
   0  10   7       24.70       21.03     25.71 o 
   1  10   7        0.14        3.82      9.50 o 
 -15   0   8      223.04      225.12     27.36 o 
 -14   0   8      134.52      134.28     21.00 o 
 -13   0   8      157.97      164.67     21.57 o 
 -12   0   8      114.21      119.36     17.71 o 
 -11   0   8      243.89      230.18     21.02 o 
 -10   0   8      225.09      227.49     15.65 o 
  -9   0   8     1300.50     1293.83     41.23 o 
  -8   0   8     1541.05     1594.21     59.53 o 
  -7   0   8        0.80        0.84      7.31 o 
  -6   0   8     1438.70     1443.28     39.64 o 
  -5   0   8       29.37       30.23      8.73 o 
  -4   0   8       15.60       17.58     12.20 o 
  -3   0   8     4686.17     5371.45     71.48 o 
  -2   0   8      221.00      230.71      9.73 o 
  -1   0   8      172.79      172.27      8.76 o 
   0   0   8       37.56       30.20      3.45 o 
   1   0   8      433.47      462.95     17.87 o 
   2   0   8       69.86       74.20      7.79 o 
   3   0   8       61.61       74.38     13.12 o 
   4   0   8        0.08        3.22      4.74 o 
   5   0   8      240.81      237.35     23.98 o 
   6   0   8       20.58       35.26     28.50 o 
   7   0   8      981.54     1035.35     50.76 o 
   8   0   8      609.17      628.22     53.29 o 
   9   0   8      271.37      283.72     40.93 o 
 -15   1   8       80.76       86.98     12.18 o 
 -14   1   8       13.67        8.12      7.71 o 
 -13   1   8       85.95       86.83     11.46 o 
 -12   1   8      317.88      339.90     24.56 o 
 -11   1   8      202.43      195.47     11.45 o 
 -10   1   8      131.85      129.25      8.53 o 
  -9   1   8      100.69      108.49      8.57 o 
  -8   1   8        0.30        1.41      2.70 o 
  -7   1   8      150.20      152.29      8.60 o 
  -6   1   8      330.92      324.07     11.64 o 
  -5   1   8       10.33       12.78      4.99 o 
  -4   1   8       70.41       66.53      5.56 o 
  -3   1   8        2.22        7.80      4.07 o 
  -2   1   8      862.90      879.77     16.36 o 
  -1   1   8       15.42       17.13      3.81 o 
   0   1   8       97.36       85.92      4.13 o 
   1   1   8      292.99      295.72      8.21 o 
   2   1   8       23.16       25.30      3.81 o 
   3   1   8      278.36      258.61      9.59 o 
   4   1   8       46.38       37.56      6.15 o 
   5   1   8      257.23      264.46     17.59 o 
   6   1   8        0.19        2.85      4.55 o 
   7   1   8       70.15       71.03     18.70 o 
   8   1   8      232.22      234.68     22.71 o 
   9   1   8        2.28        5.32     11.03 o 
 -15   2   8        6.62        3.88      8.45 o 
 -14   2   8      105.63      102.81     12.42 o 
 -13   2   8        4.91        3.15      4.56 o 
 -12   2   8        6.08        6.61      5.74 o 
 -11   2   8      127.05      127.94      9.77 o 
 -10   2   8      160.84      146.76     10.24 o 
  -9   2   8      375.23      380.53     16.81 o 
  -8   2   8      726.17      745.52     18.23 o 
  -7   2   8       52.72       42.95      6.00 o 
  -6   2   8       41.30       32.09      5.31 o 
  -5   2   8      269.37      270.28     11.31 o 
  -4   2   8      466.15      452.71     14.88 o 
  -3   2   8      887.46      875.99     20.15 o 
  -2   2   8      179.35      174.85     10.02 o 
  -1   2   8      397.28      393.42     12.39 o 
   0   2   8     1863.40     2050.54     35.77 o 
   1   2   8       51.14       49.27      5.55 o 
   2   2   8      598.33      587.15     16.63 o 
   3   2   8      141.02      127.94      9.30 o 
   4   2   8       35.88       49.07      9.33 o 
   5   2   8     1340.92     1447.76     31.54 o 
   6   2   8        8.73        8.10      4.74 o 
   7   2   8      141.58      150.87     16.07 o 
   8   2   8      127.08      124.76     17.52 o 
   9   2   8      173.96      183.79     29.02 o 
 -14   3   8      327.89      377.44     24.77 o 
 -13   3   8        0.04        1.72      4.44 o 
 -12   3   8      185.21      196.71     15.07 o 
 -11   3   8      831.49      843.60     26.07 o 
 -10   3   8      124.33      112.66      9.59 o 
  -9   3   8       63.74       63.11      6.44 o 
  -8   3   8      264.27      259.90     11.41 o 
  -7   3   8      338.50      354.45     12.21 o 
  -6   3   8       15.30       12.95      5.80 o 
  -5   3   8       21.38       20.10      7.51 o 
  -4   3   8        8.69        6.23      3.52 o 
  -3   3   8      317.85      303.28     12.24 o 
  -2   3   8       58.48       48.81      3.95 o 
  -1   3   8      701.76      653.70     16.33 o 
   0   3   8      370.32      352.47     10.29 o 
   1   3   8      124.20      122.26      9.63 o 
   2   3   8      267.22      231.15     12.72 o 
   3   3   8      429.25      439.28     18.53 o 
   4   3   8       72.41       77.27     10.95 o 
   5   3   8      327.14      342.48     16.23 o 
   6   3   8      323.08      310.92     15.35 o 
   7   3   8      392.57      424.68     29.55 o 
   8   3   8       71.34       81.50     15.44 o 
 -14   4   8        5.69        4.48      5.57 o 
 -13   4   8       17.17       22.49     21.90 o 
 -12   4   8       21.19       20.35     13.10 o 
 -11   4   8       57.50       48.59     10.03 o 
 -10   4   8        9.49       10.52      6.71 o 
  -9   4   8       29.57       23.15      7.58 o 
  -8   4   8      146.90      138.59      8.96 o 
  -7   4   8      108.89      102.33      8.75 o 
  -6   4   8       36.91       32.30     11.81 o 
  -5   4   8       37.18       34.44      5.13 o 
  -4   4   8      176.96      185.73      9.95 o 
  -3   4   8      205.76      210.92     10.06 o 
  -2   4   8        1.99        1.90      1.67 o 
  -1   4   8      162.32      161.64      6.12 o 
   0   4   8      214.00      208.97      6.73 o 
   1   4   8       11.01        8.57      5.14 o 
   2   4   8       72.25       73.36      7.79 o 
   3   4   8        2.71        4.60      2.86 o 
   4   4   8       10.84        9.79      6.16 o 
   5   4   8      822.83      722.61     51.86 o 
   6   4   8      289.63      287.57     20.02 o 
   7   4   8      225.19      229.13     18.90 o 
   8   4   8        3.55        2.08      6.42 o 
 -13   5   8       45.80       47.09     11.83 o 
 -12   5   8      294.72      287.86     22.05 o 
 -11   5   8      111.13      109.80     10.40 o 
 -10   5   8       55.40       50.69      7.28 o 
  -9   5   8      254.86      242.78     11.48 o 
  -8   5   8      220.09      210.67     12.98 o 
  -7   5   8      224.98      216.35     11.22 o 
  -6   5   8       84.74       69.25      7.95 o 
  -5   5   8      337.19      332.35     13.84 o 
  -4   5   8     1039.62     1071.52     24.49 o 
  -3   5   8      577.86      555.50     14.90 o 
  -2   5   8      202.74      205.18      8.96 o 
  -1   5   8      502.73      510.04     15.42 o 
   0   5   8      575.97      574.76     20.34 o 
   1   5   8       64.64       66.30      7.75 o 
   2   5   8      151.67      142.39     10.35 o 
   3   5   8       11.00       11.71      7.60 o 
   4   5   8       37.66       38.62     10.06 o 
   5   5   8      125.34      137.80     11.74 o 
   6   5   8       25.95       20.09     16.20 o 
   7   5   8       40.83       41.47     16.00 o 
 -12   6   8      157.89      165.18     17.77 o 
 -11   6   8       14.49       14.88     15.43 o 
 -10   6   8      272.02      264.63     19.03 o 
  -9   6   8      188.43      172.93     14.27 o 
  -8   6   8       44.59       46.18     19.53 o 
  -7   6   8      106.48       95.70     14.27 o 
  -6   6   8        0.08        3.54      4.44 o 
  -5   6   8      646.77      673.74     29.81 o 
  -4   6   8      565.82      593.40     23.50 o 
  -3   6   8      286.61      291.69     14.66 o 
  -2   6   8      935.12      972.95     35.05 o 
  -1   6   8       13.98       12.67      5.26 o 
   0   6   8       33.35       41.13      4.73 o 
   1   6   8      178.30      192.17     11.14 o 
   2   6   8       42.52       37.66      7.08 o 
   3   6   8       76.37       64.97      8.08 o 
   4   6   8        2.16        1.99      3.71 o 
   5   6   8        7.20        5.49      6.27 o 
   6   6   8        4.13        3.34      4.09 o 
   7   6   8      115.49       96.18     11.42 o 
 -11   7   8       68.25       71.71     14.67 o 
 -10   7   8       21.36       14.83     23.47 o 
  -9   7   8       10.32        5.05      5.59 o 
  -8   7   8       29.27       28.07     11.81 o 
  -7   7   8      291.85      311.55     24.07 o 
  -6   7   8      301.55      298.20     17.79 o 
  -5   7   8       40.15       41.22     15.88 o 
  -4   7   8       56.59       48.92     10.40 o 
  -3   7   8      390.35      394.12     18.51 o 
  -2   7   8      187.92      194.68     12.70 o 
  -1   7   8       44.79       54.57      9.38 o 
   0   7   8      187.26      177.81     13.60 o 
   1   7   8      261.09      283.16     21.67 o 
   2   7   8      363.40      382.96     20.00 o 
   3   7   8        7.41       14.62     11.71 o 
   4   7   8        5.24        4.00      5.70 o 
   5   7   8       49.62       46.97     10.68 o 
   6   7   8       52.64       54.21     11.36 o 
 -10   8   8      269.70      304.26     31.99 o 
  -9   8   8       52.55       46.08      9.55 o 
  -8   8   8      121.73      120.24     14.10 o 
  -7   8   8        2.92        2.87      7.71 o 
  -6   8   8      104.40      117.22     14.92 o 
  -5   8   8        0.78        3.22      3.73 o 
  -4   8   8      475.74      502.28     22.30 o 
  -3   8   8        5.68        6.61      5.14 o 
  -2   8   8        1.36        3.52      5.66 o 
  -1   8   8       32.81       23.14     17.02 o 
   0   8   8      249.24      252.11     20.41 o 
   1   8   8        6.16        9.00      7.98 o 
   2   8   8       27.24       22.92     19.34 o 
   3   8   8       16.96       11.95     11.16 o 
   4   8   8      341.61      396.94     24.55 o 
  -8   9   8        1.31        2.82      6.02 o 
  -7   9   8      155.83      153.74     17.88 o 
  -6   9   8       56.82       54.40     11.78 o 
  -5   9   8        3.31        4.63      4.35 o 
  -4   9   8       24.76       20.54     20.45 o 
  -3   9   8        0.21        1.58      5.30 o 
  -2   9   8      156.09      131.51     17.44 o 
  -1   9   8       91.96       76.84     15.13 o 
   0   9   8       62.46       66.76     12.89 o 
   1   9   8       43.16       47.91     12.92 o 
   2   9   8        6.86        6.55     10.67 o 
  -5  10   8       18.92       16.01     19.21 o 
  -4  10   8       61.68       77.95     15.45 o 
  -3  10   8        8.43        9.80     14.50 o 
  -2  10   8      220.49      250.47     32.78 o 
  -1  10   8      210.95      214.90     27.58 o 
 -15   1   9      138.64      158.61     16.08 o 
 -14   1   9        5.98        3.34      6.28 o 
 -13   1   9      281.30      295.62     21.44 o 
 -12   1   9       29.52       22.86     14.67 o 
 -11   1   9      831.48      833.17     24.82 o 
 -10   1   9      967.86      994.09     32.82 o 
  -9   1   9      699.23      725.60     25.87 o 
  -8   1   9      444.22      421.15     15.62 o 
  -7   1   9     1520.40     1582.40     26.16 o 
  -6   1   9      417.77      423.58     15.48 o 
  -5   1   9     1258.81     1243.42     25.34 o 
  -4   1   9     2464.41     2473.14     42.62 o 
  -3   1   9      415.01      427.91     14.73 o 
  -2   1   9      338.70      321.39     10.47 o 
  -1   1   9       20.29       23.49      3.99 o 
   0   1   9       19.49       14.21      2.41 o 
   1   1   9        0.35        3.59      2.82 o 
   2   1   9       43.83       45.64     14.72 o 
   3   1   9      141.31      154.44     12.22 o 
   4   1   9      353.53      340.97     18.24 o 
   5   1   9        6.27        5.02      4.95 o 
   6   1   9      354.95      388.82     22.61 o 
   7   1   9      175.72      186.90     17.15 o 
   8   1   9        8.92       11.99     11.76 o 
 -14   2   9      196.48      204.61     18.71 o 
 -13   2   9        0.05        1.85      4.49 o 
 -12   2   9        6.62       12.30      7.77 o 
 -11   2   9      150.32      141.72     12.00 o 
 -10   2   9       97.06       99.08      8.25 o 
  -9   2   9       60.47       57.85      7.40 o 
  -8   2   9      754.64      832.20     23.95 o 
  -7   2   9        8.75       11.03      4.85 o 
  -6   2   9      181.36      177.51      9.46 o 
  -5   2   9       16.59       16.69      6.71 o 
  -4   2   9     1064.90     1072.81     26.10 o 
  -3   2   9        0.82        1.26      2.88 o 
  -2   2   9      139.39      142.96      7.96 o 
  -1   2   9     1023.08      981.91     21.48 o 
   0   2   9       54.22       48.11      5.45 o 
   1   2   9       19.53       19.24      9.44 o 
   2   2   9        0.48        1.87      2.75 o 
   3   2   9      606.45      633.51     28.66 o 
   4   2   9      105.95       92.65      8.29 o 
   5   2   9       26.63       23.06     13.08 o 
   6   2   9        0.26        1.13      3.93 o 
   7   2   9       15.89       18.27     17.50 o 
   8   2   9        4.09        5.41      7.38 o 
 -14   3   9       34.63       38.99     16.56 o 
 -13   3   9      373.31      389.46     27.61 o 
 -12   3   9       64.38       56.49      9.12 o 
 -11   3   9      325.69      306.74     19.48 o 
 -10   3   9       11.68        9.05      5.55 o 
  -9   3   9      389.42      369.56     16.03 o 
  -8   3   9      100.53       96.97      7.57 o 
  -7   3   9       16.47       17.26      7.65 o 
  -6   3   9      742.58      759.25     19.58 o 
  -5   3   9      295.02      302.05     14.10 o 
  -4   3   9      808.47      809.96     20.74 o 
  -3   3   9       11.99       17.80      8.54 o 
  -2   3   9        3.69        4.47      3.62 o 
  -1   3   9       85.70       89.87      5.90 o 
   0   3   9      102.26      117.40      8.98 o 
   1   3   9      262.37      267.21     13.49 o 
   2   3   9       56.92       56.45      9.97 o 
   3   3   9       70.63       76.91     12.94 o 
   4   3   9      113.92      118.01     11.02 o 
   5   3   9      204.27      206.84     16.04 o 
   6   3   9      161.23      163.63     14.43 o 
   7   3   9       38.63       35.62     21.37 o 
   8   3   9       70.99       77.35     14.66 o 
 -14   4   9       24.97       25.21     25.10 o 
 -13   4   9      127.19      143.43     14.66 o 
 -12   4   9      102.71      117.46     12.63 o 
 -11   4   9      329.23      321.68     15.97 o 
 -10   4   9      826.53      871.65     23.98 o 
  -9   4   9       24.33       25.58     11.91 o 
  -8   4   9      556.98      531.95     20.16 o 
  -7   4   9      223.32      227.48     15.19 o 
  -6   4   9     1836.87     1858.86     51.77 o 
  -5   4   9      699.12      695.15     21.41 o 
  -4   4   9      412.40      398.99     14.91 o 
  -3   4   9      785.69      738.50     21.29 o 
  -2   4   9      209.47      200.58      9.22 o 
  -1   4   9      688.27      678.77     17.92 o 
   0   4   9      154.75      125.88      9.06 o 
   1   4   9      909.82      834.55     23.74 o 
   2   4   9        0.37        0.98      3.39 o 
   3   4   9      256.91      264.06     13.15 o 
   4   4   9       23.19       19.97     12.80 o 
   5   4   9        6.53        5.01      5.34 o 
   6   4   9      370.42      371.70     27.14 o 
   7   4   9      123.80      132.56     13.90 o 
 -13   5   9        0.01        0.18      8.01 o 
 -12   5   9       29.22       35.75     13.49 o 
 -11   5   9        1.23        0.83      3.73 o 
 -10   5   9     1177.59     1225.85     29.84 o 
  -9   5   9       25.12       22.67      7.53 o 
  -8   5   9      146.06      135.82      9.85 o 
  -7   5   9       89.85       88.42      8.62 o 
  -6   5   9       30.24       29.43      6.91 o 
  -5   5   9        3.82        2.59      2.93 o 
  -4   5   9        1.33        2.97      3.45 o 
  -3   5   9      426.73      441.22     14.61 o 
  -2   5   9       25.72       26.22      5.80 o 
  -1   5   9       19.85       19.98      5.96 o 
   0   5   9       92.72       78.32      8.62 o 
   1   5   9        4.79        5.75      3.44 o 
   2   5   9        0.01        1.93      2.35 o 
   3   5   9       53.18       59.85      8.46 o 
   4   5   9        0.77        1.18      2.89 o 
   5   5   9      169.77      169.46     13.45 o 
   6   5   9      269.39      266.19     20.28 o 
 -12   6   9      400.41      426.94     30.66 o 
 -11   6   9      102.87      103.72     14.45 o 
 -10   6   9     1094.47     1126.64     60.95 o 
  -9   6   9       65.95       73.17      9.37 o 
  -8   6   9      236.02      255.28     19.52 o 
  -7   6   9       98.43       99.68     11.24 o 
  -6   6   9      676.18      667.48     24.75 o 
  -5   6   9       86.33       80.82     11.22 o 
  -4   6   9      111.37      103.34      9.30 o 
  -3   6   9      100.52       99.33      8.84 o 
  -2   6   9      301.94      311.68     14.17 o 
  -1   6   9       86.74       81.15      6.18 o 
   0   6   9       14.06       13.77      5.46 o 
   1   6   9      170.15      177.58     10.56 o 
   2   6   9       15.45       13.64      9.37 o 
   3   6   9      457.65      468.64     21.54 o 
   4   6   9        4.10        3.54      3.88 o 
   5   6   9       33.32       41.80      8.37 o 
   6   6   9        0.07        2.10      3.46 o 
 -11   7   9      175.83      167.63     18.42 o 
 -10   7   9       34.12       20.45     29.37 o 
  -9   7   9       90.89       94.01     10.65 o 
  -8   7   9       10.46       10.45      7.95 o 
  -7   7   9      488.36      534.04     23.18 o 
  -6   7   9       19.37       23.42     13.48 o 
  -5   7   9      260.79      262.96     20.71 o 
  -4   7   9      296.45      294.47     19.08 o 
  -3   7   9       17.99       20.82     10.95 o 
  -2   7   9      214.75      233.68     16.89 o 
  -1   7   9      123.09      124.63     11.71 o 
   0   7   9      325.45      336.69     18.62 o 
   1   7   9       64.84       56.87      9.68 o 
   2   7   9       60.42       40.56     27.85 o 
   3   7   9       42.33       40.66     23.37 o 
   4   7   9        0.91        2.43      3.70 o 
   5   7   9       35.53       20.46     22.26 o 
 -10   8   9       14.67        9.61     27.14 o 
  -9   8   9      146.35      143.92     14.53 o 
  -8   8   9        7.13        7.66      8.25 o 
  -7   8   9        0.18        1.01      3.66 o 
  -6   8   9      117.71      118.04     14.24 o 
  -5   8   9      106.69      108.64     13.05 o 
  -4   8   9      229.36      244.97     16.54 o 
  -3   8   9      102.43       95.97     10.99 o 
  -2   8   9      239.15      267.27     22.61 o 
  -1   8   9      252.02      254.44     20.62 o 
   0   8   9        3.62        5.06      5.60 o 
   1   8   9      258.10      283.64     21.86 o 
   2   8   9       13.69        9.44     12.96 o 
   3   8   9      386.90      392.27     24.32 o 
  -7   9   9      327.87      305.41     21.09 o 
  -6   9   9       41.80       37.06     14.65 o 
  -5   9   9      594.56      641.56     29.52 o 
  -4   9   9      171.62      178.89     13.93 o 
  -3   9   9      383.98      360.76     23.83 o 
  -2   9   9     1954.12     1985.37     78.57 o 
  -1   9   9        2.33        4.87      6.95 o 
   0   9   9      551.26      554.68     30.98 o 
   1   9   9       46.42       37.83     13.02 o 
 -14   0  10        2.96        4.33      9.17 o 
 -13   0  10       71.66       89.84     15.24 o 
 -12   0  10      327.10      297.42     25.11 o 
 -11   0  10      234.90      246.34     16.91 o 
 -10   0  10      208.20      192.30     16.02 o 
  -9   0  10       57.83       70.19     11.07 o 
  -8   0  10     1144.97     1197.03     39.56 o 
  -7   0  10      204.81      192.02     15.23 o 
  -6   0  10      281.84      261.26     16.29 o 
  -5   0  10       11.24       15.12     11.12 o 
  -4   0  10      232.73      229.85     14.90 o 
  -3   0  10     3645.55     3890.76    160.90 o 
  -2   0  10       18.21       22.74     13.97 o 
  -1   0  10      203.14      199.31      9.38 o 
   0   0  10       48.75       35.16      6.06 o 
   1   0  10     1738.53     1892.29     64.59 o 
   2   0  10       20.55       13.68     11.24 o 
   3   0  10      128.71       98.39     22.25 o 
   4   0  10     1754.98     1834.96     70.20 o 
   5   0  10      415.33      473.40     37.00 o 
   6   0  10      485.84      496.01     45.12 o 
   7   0  10       23.56       23.47     26.21 o 
 -14   1  10        0.42        3.21      5.66 o 
 -13   1  10      334.33      315.01     24.23 o 
 -12   1  10      151.53      141.68     13.63 o 
 -11   1  10      198.06      199.57     11.87 o 
 -10   1  10      627.84      660.38     19.38 o 
  -9   1  10      554.67      530.57     20.54 o 
  -8   1  10        2.66        2.82      2.94 o 
  -7   1  10       19.38       19.53      8.12 o 
  -6   1  10     1191.70     1226.72     32.04 o 
  -5   1  10      126.90      116.54      8.24 o 
  -4   1  10       36.64       38.88      7.52 o 
  -3   1  10     1287.81     1269.96     22.61 o 
  -2   1  10       97.13       93.66      5.99 o 
  -1   1  10      241.65      230.93      8.92 o 
   0   1  10      108.39      100.34      7.38 o 
   1   1  10       72.35       66.56     13.99 o 
   2   1  10       20.37       18.44     12.07 o 
   3   1  10       28.10       28.10     16.84 o 
   4   1  10       47.55       53.88     24.97 o 
   5   1  10        0.21        1.15      5.52 o 
   6   1  10       30.43       30.51     22.15 o 
   7   1  10      231.63      241.94     19.21 o 
 -14   2  10        0.08        1.78      4.26 o 
 -13   2  10        4.05        3.49      4.55 o 
 -12   2  10        8.25       14.40      8.78 o 
 -11   2  10      194.17      196.75     12.93 o 
 -10   2  10      173.09      167.33     10.21 o 
  -9   2  10       98.03      103.94      8.73 o 
  -8   2  10      928.05      955.18     25.48 o 
  -7   2  10      547.71      558.10     18.10 o 
  -6   2  10      233.98      233.84     11.06 o 
  -5   2  10      639.69      625.44     18.41 o 
  -4   2  10       17.11       26.09     11.60 o 
  -3   2  10     1616.84     1740.57     30.22 o 
  -2   2  10     1173.35     1087.11     28.66 o 
  -1   2  10     2473.31     2508.66     42.74 o 
   0   2  10      255.42      259.21     15.59 o 
   1   2  10       67.51       84.19     16.46 o 
   2   2  10      325.46      313.92     14.98 o 
   3   2  10      539.24      565.56     23.33 o 
   4   2  10      212.52      201.34     15.18 o 
   5   2  10       14.63       20.11     11.67 o 
   6   2  10      906.41      999.34     48.59 o 
   7   2  10      301.43      309.72     21.97 o 
 -14   3  10       10.36        7.06      7.97 o 
 -13   3  10        1.04        2.37      4.69 o 
 -12   3  10        3.63        3.64      3.78 o 
 -11   3  10      182.22      196.61     13.27 o 
 -10   3  10       10.71       13.19      9.72 o 
  -9   3  10       15.58       16.03      6.84 o 
  -8   3  10      966.51      993.01     30.93 o 
  -7   3  10      424.54      399.68     15.81 o 
  -6   3  10      425.70      433.21     17.71 o 
  -5   3  10       83.48       81.29      8.34 o 
  -4   3  10     1357.17     1340.16     32.03 o 
  -3   3  10       68.31       62.47      7.16 o 
  -2   3  10       13.51       14.95      4.93 o 
  -1   3  10        1.31        0.46      2.71 o 
   0   3  10      990.34     1046.56     29.69 o 
   1   3  10       31.16       28.74      7.17 o 
   2   3  10      394.56      448.50     16.69 o 
   3   3  10       14.75       12.30      9.37 o 
   4   3  10      928.44      979.88     34.79 o 
   5   3  10      580.54      607.09     39.34 o 
   6   3  10      148.84      159.99     15.36 o 
   7   3  10      172.56      193.33     20.09 o 
 -13   4  10        4.51        3.45      5.01 o 
 -12   4  10        5.88        4.02      5.20 o 
 -11   4  10       55.39       50.03      8.55 o 
 -10   4  10       70.42       60.77      7.28 o 
  -9   4  10       21.59       21.82     13.84 o 
  -8   4  10      220.74      224.60     11.61 o 
  -7   4  10       31.12       25.97     13.42 o 
  -6   4  10        4.73        5.07      3.66 o 
  -5   4  10        2.19        2.00      2.91 o 
  -4   4  10      494.42      514.81     18.14 o 
  -3   4  10      176.59      167.87      9.85 o 
  -2   4  10        9.04        5.92      3.86 o 
  -1   4  10       15.30       18.97     10.20 o 
   0   4  10       16.58       16.67      9.72 o 
   1   4  10      138.29      125.96      9.75 o 
   2   4  10       41.47       35.13      6.68 o 
   3   4  10       32.99       29.05     17.00 o 
   4   4  10      443.48      423.07     23.38 o 
   5   4  10      118.46      110.99     12.44 o 
   6   4  10      383.96      387.55     25.11 o 
 -13   5  10       22.06       17.53     18.13 o 
 -12   5  10        0.09        1.50      3.90 o 
 -11   5  10        0.11        1.38      4.20 o 
 -10   5  10        0.08        0.62      2.49 o 
  -9   5  10      636.10      656.39     20.27 o 
  -8   5  10      202.56      214.83     13.74 o 
  -7   5  10      279.87      272.10     14.42 o 
  -6   5  10      524.81      522.84     18.21 o 
  -5   5  10      486.65      489.06     16.88 o 
  -4   5  10      494.18      513.38     20.80 o 
  -3   5  10        1.63        0.91      1.83 o 
  -2   5  10      632.63      622.52     15.87 o 
  -1   5  10        7.32        6.87      5.08 o 
   0   5  10      589.02      604.53     19.15 o 
   1   5  10      279.41      271.50     17.68 o 
   2   5  10      353.43      376.85     16.18 o 
   3   5  10      334.71      330.58     17.35 o 
   4   5  10      568.87      560.98     30.05 o 
   5   5  10      869.34      874.09     42.79 o 
 -12   6  10       60.26       73.82     12.55 o 
 -11   6  10       48.09       40.03     16.08 o 
 -10   6  10       41.85       42.88      9.84 o 
  -9   6  10       35.42       21.14     18.11 o 
  -8   6  10       46.07       44.10     10.37 o 
  -7   6  10      118.74      117.54     11.59 o 
  -6   6  10       59.30       57.66     11.30 o 
  -5   6  10       14.09       10.71      9.43 o 
  -4   6  10      792.38      822.61     28.91 o 
  -3   6  10      370.08      329.49     14.90 o 
  -2   6  10       30.98       31.28     11.16 o 
  -1   6  10        8.20        7.11      5.10 o 
   0   6  10      454.53      418.42     19.86 o 
   1   6  10       17.30       16.67     11.95 o 
   2   6  10       16.09       13.38      7.48 o 
   3   6  10       20.88       20.51     16.13 o 
   4   6  10       37.58       20.57     25.43 o 
 -10   7  10       54.86       59.36     11.92 o 
  -9   7  10       38.29       23.60     26.20 o 
  -8   7  10      469.69      477.10     32.36 o 
  -7   7  10      104.83      103.99     13.71 o 
  -6   7  10      154.09      160.27     14.94 o 
  -5   7  10       15.90       13.53     12.00 o 
  -4   7  10      703.99      724.42     24.48 o 
  -3   7  10       66.56       50.12     28.95 o 
  -2   7  10      120.40      127.45     12.43 o 
  -1   7  10       96.03      104.30     12.98 o 
   0   7  10      283.23      317.06     23.40 o 
   1   7  10      222.80      205.78     18.45 o 
   2   7  10       87.52       85.73     12.74 o 
   3   7  10      121.82      122.65     12.71 o 
  -9   8  10       22.39       17.92     20.93 o 
  -8   8  10        0.74        1.91      5.20 o 
  -7   8  10       43.23       58.69     10.48 o 
  -6   8  10       40.69       43.90     17.04 o 
  -5   8  10      151.70      163.48     16.50 o 
  -4   8  10      288.44      260.92     20.95 o 
  -3   8  10      118.14      120.99     14.07 o 
  -2   8  10        0.68        2.77      5.11 o 
  -1   8  10      290.31      282.36     20.17 o 
   0   8  10        3.03        3.76      4.84 o 
   1   8  10      187.33      191.33     16.59 o 
  -6   9  10        1.22        1.39      5.60 o 
  -5   9  10      129.29      130.05     15.80 o 
  -4   9  10       10.03       10.52      9.33 o 
  -3   9  10        3.35        3.17      5.79 o 
  -2   9  10      268.47      283.71     20.98 o 
 -14   1  11      230.77      236.52     18.78 o 
 -13   1  11        8.32        9.13      8.01 o 
 -12   1  11       41.72       48.91     16.37 o 
 -11   1  11      578.13      557.13     20.44 o 
 -10   1  11      572.34      570.10     18.69 o 
  -9   1  11        1.79        2.22      2.86 o 
  -8   1  11      193.89      198.08     12.11 o 
  -7   1  11       58.92       60.72      7.09 o 
  -6   1  11      239.73      232.30     13.53 o 
  -5   1  11      611.93      592.50     17.65 o 
  -4   1  11      125.37      114.90      8.59 o 
  -3   1  11      105.35      109.18      7.88 o 
  -2   1  11        6.48       12.51      6.46 o 
  -1   1  11        0.16        2.98      2.60 o 
   0   1  11      336.72      358.36     17.04 o 
   1   1  11        1.63        8.61      6.60 o 
   2   1  11      467.07      474.14     24.19 o 
   3   1  11      419.13      451.05     21.47 o 
   4   1  11        1.77        2.34      6.09 o 
   5   1  11      287.62      322.79     24.29 o 
   6   1  11      235.72      262.80     20.20 o 
 -14   2  11       61.69       61.22     14.78 o 
 -13   2  11      146.51      149.98     15.17 o 
 -12   2  11      174.53      175.27     15.43 o 
 -11   2  11       22.26       17.09     12.20 o 
 -10   2  11       50.32       51.04      8.48 o 
  -9   2  11        8.20        8.70      5.46 o 
  -8   2  11       11.17       10.66      4.87 o 
  -7   2  11      153.94      157.94     10.99 o 
  -6   2  11       96.40       98.86      8.75 o 
  -5   2  11       56.20       59.08     10.79 o 
  -4   2  11      187.47      185.61     10.23 o 
  -3   2  11      844.78      918.54     25.67 o 
  -2   2  11      205.47      201.85     10.62 o 
  -1   2  11       14.11       24.09     10.60 o 
   0   2  11      213.06      212.38     15.62 o 
   1   2  11       14.90       20.71     11.97 o 
   2   2  11      335.71      347.74     27.18 o 
   3   2  11       23.24       20.53     12.53 o 
   4   2  11      309.15      317.27     23.78 o 
   5   2  11      205.43      201.36     19.05 o 
   6   2  11       41.03       35.85     25.69 o 
 -13   3  11        3.40        4.93      6.40 o 
 -12   3  11        5.90        7.97      8.09 o 
 -11   3  11      225.56      189.51     13.87 o 
 -10   3  11       86.24       77.19      8.86 o 
  -9   3  11        3.45        3.14      3.18 o 
  -8   3  11        8.10        9.95      5.41 o 
  -7   3  11        0.27        1.48      2.94 o 
  -6   3  11      492.43      484.11     18.91 o 
  -5   3  11      249.71      243.67     14.06 o 
  -4   3  11        4.09        2.73      3.19 o 
  -3   3  11       66.98       67.23      8.97 o 
  -2   3  11       15.78       17.07      4.86 o 
  -1   3  11        0.20        4.01      3.93 o 
   0   3  11       25.92       28.55     14.82 o 
   1   3  11       57.26       57.33     10.51 o 
   2   3  11      149.42      138.51     10.39 o 
   3   3  11        6.69       12.16      9.63 o 
   4   3  11       45.69       39.92     28.04 o 
   5   3  11        0.05        0.69      6.76 o 
 -13   4  11      480.20      506.24     29.14 o 
 -12   4  11        6.85        6.51      8.13 o 
 -11   4  11      205.98      221.70     16.80 o 
 -10   4  11      285.63      286.34     15.23 o 
  -9   4  11      209.82      213.47     12.91 o 
  -8   4  11      236.83      249.37     15.23 o 
  -7   4  11      119.61      111.39      9.88 o 
  -6   4  11      146.49      152.75     10.54 o 
  -5   4  11      282.41      284.97     13.72 o 
  -4   4  11       56.62       59.45      7.34 o 
  -3   4  11       14.09       17.30      5.26 o 
  -2   4  11       59.24       54.26      8.82 o 
  -1   4  11        0.03        2.69      3.25 o 
   0   4  11       82.85       86.73      8.59 o 
   1   4  11      181.86      174.47     11.23 o 
   2   4  11      164.00      183.46     14.69 o 
   3   4  11      114.29      110.30     11.58 o 
   4   4  11      138.92      149.10     14.49 o 
   5   4  11      156.48      144.39     14.26 o 
 -12   5  11        2.87        2.44      4.77 o 
 -11   5  11        1.16        3.71      5.04 o 
 -10   5  11      215.31      212.22     16.18 o 
  -9   5  11      343.14      320.85     17.99 o 
  -8   5  11        2.03        2.69      4.45 o 
  -7   5  11       17.77       18.85     12.29 o 
  -6   5  11       17.43       14.03      8.68 o 
  -5   5  11      135.11      153.89     13.29 o 
  -4   5  11        0.14        1.33      1.68 o 
  -3   5  11       42.80       36.64      8.37 o 
  -2   5  11        6.98        6.75      5.54 o 
  -1   5  11        2.93        3.62      3.49 o 
   0   5  11      153.80      150.92     10.90 o 
   1   5  11      147.43      131.65     10.48 o 
   2   5  11       20.48       18.82     12.87 o 
   3   5  11        1.11        2.13      3.25 o 
   4   5  11       73.75       74.00     10.69 o 
 -11   6  11       57.59       64.43     13.05 o 
 -10   6  11        0.26        1.70      3.54 o 
  -9   6  11      130.84      152.53     17.45 o 
  -8   6  11       10.03       11.60     10.45 o 
  -7   6  11      180.40      170.21     15.15 o 
  -6   6  11        0.20        3.22      6.66 o 
  -5   6  11      346.95      369.06     19.88 o 
  -4   6  11        5.99        7.38      7.19 o 
  -3   6  11        2.78        3.43      6.17 o 
  -2   6  11       41.91       49.75     13.42 o 
  -1   6  11       15.62       11.90      7.77 o 
   0   6  11      105.66      109.11     13.74 o 
   1   6  11        6.71        7.50      5.24 o 
   2   6  11      110.93      126.77     13.13 o 
   3   6  11       38.99       26.16     26.41 o 
 -10   7  11      772.54      749.50     38.33 o 
  -9   7  11      130.53      117.20     14.39 o 
  -8   7  11       52.89       50.55     12.88 o 
  -7   7  11       84.01       90.78     12.22 o 
  -6   7  11       23.28       18.50     16.83 o 
  -5   7  11       49.89       41.48      9.31 o 
  -4   7  11       77.38       71.29     17.40 o 
  -3   7  11        4.63        5.56      5.70 o 
  -2   7  11       76.41       88.25     12.87 o 
  -1   7  11        2.54        2.02      3.52 o 
   0   7  11       15.69       12.51     10.45 o 
   1   7  11      154.08      166.94     15.75 o 
   2   7  11        4.71        6.39      4.59 o 
  -7   8  11      124.33      113.47     12.42 o 
  -6   8  11       19.43       16.04     13.90 o 
  -5   8  11      148.70      152.11     19.51 o 
  -4   8  11        2.15        3.63      5.64 o 
  -3   8  11       59.94       68.08     12.68 o 
  -2   8  11        0.24        1.43      4.69 o 
  -1   8  11        0.35       -0.38      6.19 o 
 -14   0  12      177.82      161.49     25.10 o 
 -13   0  12      734.20      663.16     51.61 o 
 -12   0  12      185.64      182.55     23.94 o 
 -11   0  12      224.93      214.55     19.64 o 
 -10   0  12      523.63      539.35     25.53 o 
  -9   0  12     1827.36     1834.55     47.98 o 
  -8   0  12       18.38       16.81     10.39 o 
  -7   0  12        6.64        6.90      6.74 o 
  -6   0  12     1929.95     1954.04     81.64 o 
  -5   0  12       24.14       20.16     11.97 o 
  -4   0  12      796.52      845.82     43.44 o 
  -3   0  12     1069.85     1024.55     43.95 o 
  -2   0  12      526.22      582.58     33.36 o 
  -1   0  12       33.62       34.50     21.92 o 
   0   0  12        1.28        8.23      8.37 o 
   1   0  12       92.22      106.66     16.78 o 
   2   0  12       70.32       71.81     16.59 o 
   3   0  12      286.70      312.03     32.66 o 
   4   0  12      177.07      179.64     24.55 o 
   5   0  12      478.18      502.73     40.25 o 
 -13   1  12        0.04        2.15      4.88 o 
 -12   1  12      601.08      592.87     35.97 o 
 -11   1  12       28.21       29.43     10.44 o 
 -10   1  12       34.64       32.88     17.60 o 
  -9   1  12      259.74      243.53     15.28 o 
  -8   1  12        9.41       10.25      5.17 o 
  -7   1  12        4.28        4.13      3.65 o 
  -6   1  12        6.17        8.86      4.73 o 
  -5   1  12        9.64        7.70      4.57 o 
  -4   1  12      139.41      125.01      8.56 o 
  -3   1  12        0.33        0.65      3.39 o 
  -2   1  12        2.02        3.03      2.60 o 
  -1   1  12      101.42       86.80      9.43 o 
   0   1  12       35.08       34.77     10.65 o 
   1   1  12      114.12      118.89     12.31 o 
   2   1  12       64.85       63.11     13.51 o 
   3   1  12       82.58       75.10     12.17 o 
   4   1  12        2.37        3.34      6.50 o 
   5   1  12       62.92       43.37     36.18 o 
 -13   2  12        0.42        1.70      4.22 o 
 -12   2  12     1265.91     1297.98     40.45 o 
 -11   2  12      114.49      111.93      9.41 o 
 -10   2  12        0.09        1.45      3.76 o 
  -9   2  12      132.42      118.48      9.09 o 
  -8   2  12      636.47      620.66     20.40 o 
  -7   2  12       73.58       68.83      8.63 o 
  -6   2  12      195.60      195.08     10.83 o 
  -5   2  12      422.08      396.31     14.14 o 
  -4   2  12     1659.36     1675.50     33.95 o 
  -3   2  12        3.54        6.72      3.52 o 
  -2   2  12      439.34      479.69     20.74 o 
  -1   2  12       22.86       28.43     12.66 o 
   0   2  12      254.51      259.15     19.81 o 
   1   2  12       49.28       39.14     23.17 o 
   2   2  12      272.23      268.45     19.75 o 
   3   2  12       69.16       64.24     12.78 o 
   4   2  12      498.99      513.06     30.31 o 
   5   2  12      572.06      605.92     33.09 o 
 -13   3  12       24.97       13.89     17.20 o 
 -12   3  12      395.65      403.10     25.52 o 
 -11   3  12      513.83      520.00     30.14 o 
 -10   3  12      181.77      173.54     11.70 o 
  -9   3  12      915.16      968.93     26.03 o 
  -8   3  12        0.29        1.22      4.42 o 
  -7   3  12      599.30      613.35     18.37 o 
  -6   3  12       60.66       55.13      7.81 o 
  -5   3  12      538.61      512.91     23.83 o 
  -4   3  12        9.83       14.25      8.04 o 
  -3   3  12      237.11      263.70     15.25 o 
  -2   3  12       76.47       65.08      9.89 o 
  -1   3  12      334.17      360.69     24.52 o 
   0   3  12        8.34       11.40      9.12 o 
   1   3  12      233.69      255.74     17.76 o 
   2   3  12      325.53      331.01     24.13 o 
   3   3  12       19.18       18.00     16.64 o 
   4   3  12        3.98        2.11      4.92 o 
 -12   4  12        0.77        3.09      4.17 o 
 -11   4  12       17.97       13.31     13.31 o 
 -10   4  12       14.59       12.02      9.05 o 
  -9   4  12      476.23      455.24     19.95 o 
  -8   4  12       53.75       49.42      8.92 o 
  -7   4  12        5.41        5.85      4.30 o 
  -6   4  12      133.11      121.08     10.90 o 
  -5   4  12       14.90       16.78     11.77 o 
  -4   4  12      353.31      377.21     22.76 o 
  -3   4  12      103.53      103.30     11.80 o 
  -2   4  12       13.29       10.91      7.87 o 
  -1   4  12       17.08       11.91      9.43 o 
   0   4  12        1.10        3.10      3.80 o 
   1   4  12       10.31        8.57      4.92 o 
   2   4  12       13.35       14.65     16.18 o 
   3   4  12       39.48       36.75     18.25 o 
   4   4  12      177.77      178.18     16.12 o 
 -11   5  12      451.32      489.58     31.01 o 
 -10   5  12       82.57       80.38     10.36 o 
  -9   5  12      229.62      229.87     17.44 o 
  -8   5  12        4.40        4.69      4.63 o 
  -7   5  12      538.31      556.17     28.40 o 
  -6   5  12        0.17        2.40      5.55 o 
  -5   5  12        0.35        1.66      3.93 o 
  -4   5  12      111.03      118.94     10.59 o 
  -3   5  12      555.46      600.37     23.62 o 
  -2   5  12       11.87       10.11      8.22 o 
  -1   5  12      280.55      299.73     19.17 o 
   0   5  12      197.38      183.49     14.23 o 
   1   5  12      363.25      369.60     22.17 o 
   2   5  12      467.75      472.87     28.44 o 
   3   5  12      125.61      128.91     13.31 o 
 -10   6  12        0.22        0.69      5.45 o 
  -9   6  12        1.77        1.80      4.72 o 
  -8   6  12       25.54       23.32     18.25 o 
  -7   6  12       45.28       29.07     11.71 o 
  -6   6  12       33.50       28.93     13.09 o 
  -5   6  12       40.46       39.05     31.97 o 
  -4   6  12      243.91      235.35     23.21 o 
  -3   6  12      309.13      307.04     28.20 o 
  -2   6  12        8.22        6.97     11.33 o 
  -1   6  12       77.49       70.39     10.37 o 
   0   6  12      114.23      129.24     14.21 o 
   1   6  12        3.42        2.49      5.41 o 
  -8   7  12       12.32        8.33     10.54 o 
  -7   7  12      127.38      135.11     14.47 o 
  -6   7  12       31.52       23.86     24.31 o 
  -5   7  12      144.96      145.83     18.24 o 
  -4   7  12      144.14      134.46     17.21 o 
  -3   7  12      168.70      193.64     20.28 o 
  -2   7  12       16.22        9.71     10.40 o 
  -1   7  12      197.23      196.24     16.48 o 
   0   7  12       16.44       14.86     16.62 o 
 -13   1  13      108.38      107.43     13.15 o 
 -12   1  13       27.40       23.03     21.88 o 
 -11   1  13        3.44        4.50      4.11 o 
 -10   1  13       34.00       26.43     11.68 o 
  -9   1  13       55.87       55.23      9.80 o 
  -8   1  13       13.86       23.92      9.53 o 
  -7   1  13      134.90      145.43      9.68 o 
  -6   1  13       83.37       83.81      7.63 o 
  -5   1  13      344.33      350.32     13.48 o 
  -4   1  13      531.10      528.98     16.04 o 
  -3   1  13      124.41      142.96     10.86 o 
  -2   1  13      782.71      819.15     39.20 o 
  -1   1  13       36.33       40.05     24.89 o 
   0   1  13      399.16      407.77     23.14 o 
   1   1  13        5.57        3.50      5.28 o 
   2   1  13       68.04       80.95     12.81 o 
   3   1  13      113.94      118.14     13.67 o 
 -12   2  13       61.77       66.71     10.61 o 
 -11   2  13       23.43       18.33     15.71 o 
 -10   2  13       14.29       16.04      9.06 o 
  -9   2  13        8.94        7.39      5.39 o 
  -8   2  13      112.75      116.95      9.82 o 
  -7   2  13       35.47       34.33     14.19 o 
  -6   2  13        1.74        1.71      3.28 o 
  -5   2  13        1.69        3.16      3.08 o 
  -4   2  13        1.52        4.87      3.84 o 
  -3   2  13      147.09      125.38     10.49 o 
  -2   2  13      234.94      215.98     12.20 o 
  -1   2  13      495.33      510.79     23.32 o 
   0   2  13       17.21       17.92     14.62 o 
   1   2  13       55.70       62.06     10.01 o 
   2   2  13       31.53       22.77     19.58 o 
   3   2  13      675.09      712.02     32.32 o 
 -12   3  13       24.19       15.08     20.59 o 
 -11   3  13       43.72       46.88     11.29 o 
 -10   3  13       23.78       24.23     18.21 o 
  -9   3  13      169.43      166.38     12.13 o 
  -8   3  13        0.88        2.61      3.18 o 
  -7   3  13       80.04       87.34     10.75 o 
  -6   3  13       43.23       38.73      9.39 o 
  -5   3  13      167.93      151.82      9.91 o 
  -4   3  13      518.63      504.84     19.21 o 
  -3   3  13       54.14       40.42     10.46 o 
  -2   3  13      262.32      280.31     19.44 o 
  -1   3  13        0.07        1.90      7.24 o 
   0   3  13       17.47       17.23     16.59 o 
   1   3  13        2.39        2.84      5.10 o 
   2   3  13        8.41        8.73      8.25 o 
   3   3  13       56.17       48.26     16.30 o 
 -11   4  13        4.32        2.43      4.13 o 
 -10   4  13      371.47      393.46     20.02 o 
  -9   4  13      102.92      103.02     10.20 o 
  -8   4  13      188.26      183.53     13.12 o 
  -7   4  13       21.52       23.93     12.59 o 
  -6   4  13      637.57      635.78     24.82 o 
  -5   4  13       71.17       74.20     10.74 o 
  -4   4  13       32.29       37.27      9.40 o 
  -3   4  13       69.32       73.92     10.46 o 
  -2   4  13      398.99      426.72     28.79 o 
  -1   4  13      395.57      435.09     28.77 o 
   0   4  13       25.38       23.59     15.29 o 
   1   4  13      644.07      641.59     33.30 o 
   2   4  13       15.08        8.63      8.00 o 
 -10   5  13       15.37       10.00      8.56 o 
  -9   5  13       80.74       66.96     10.69 o 
  -8   5  13      109.11      113.29     11.30 o 
  -7   5  13        5.25        5.77      5.75 o 
  -6   5  13        0.21        1.48      4.03 o 
  -5   5  13      198.58      197.45     21.69 o 
  -4   5  13       89.74      100.00     18.49 o 
  -3   5  13       43.81       53.37     20.77 o 
  -2   5  13       14.21       17.91     18.39 o 
  -1   5  13        0.88        2.47      6.06 o 
   0   5  13       36.34       33.21     35.27 o 
   1   5  13        0.21        1.23      5.37 o 
  -9   6  13       65.00       63.49     13.29 o 
  -8   6  13      316.47      334.90     24.65 o 
  -7   6  13        1.53        2.61      6.34 o 
  -6   6  13      200.21      197.00     20.96 o 
  -5   6  13      137.98      140.12     17.60 o 
  -4   6  13        0.39        3.32      6.85 o 
  -3   6  13       34.01       33.08     29.86 o 
  -2   6  13        0.43        2.74      6.46 o 
  -1   6  13      382.58      374.22     29.95 o 
  -5   7  13      356.08      374.41     30.21 o 
  -4   7  13        1.41        1.51      6.46 o 
 -12   0  14     1014.15     1030.44     64.72 o 
 -11   0  14      293.17      273.96     25.44 o 
 -10   0  14       26.44       21.45     17.51 o 
  -9   0  14        0.12        2.29      6.11 o 
  -8   0  14       52.28       50.24     14.74 o 
  -7   0  14      115.40      104.75     11.84 o 
  -6   0  14       19.53       14.70     15.26 o 
  -5   0  14      205.84      233.36     16.77 o 
  -4   0  14       66.35       70.65     22.68 o 
  -3   0  14      291.88      319.29     28.95 o 
  -2   0  14        0.23        2.30      7.12 o 
  -1   0  14      163.72      171.69     23.58 o 
   0   0  14        0.62        3.97      5.81 o 
   1   0  14      189.42      166.26     29.03 o 
   2   0  14      228.90      216.26     26.50 o 
 -12   1  14      106.48      110.75     13.14 o 
 -11   1  14       57.47       53.00     10.50 o 
 -10   1  14        4.18        4.05      5.04 o 
  -9   1  14       31.04       33.53      9.59 o 
  -8   1  14        2.67        2.77      3.63 o 
  -7   1  14      120.76      112.42     10.15 o 
  -6   1  14       19.20       17.10     11.68 o 
  -5   1  14       52.86       45.58      7.81 o 
  -4   1  14      406.83      346.00     21.74 o 
  -3   1  14      128.26      116.67     13.14 o 
  -2   1  14        3.14        2.39      3.53 o 
  -1   1  14      132.01      140.07     13.67 o 
   0   1  14       57.88       49.54     14.69 o 
   1   1  14      117.52      110.18     13.00 o 
   2   1  14       27.80       19.57     16.39 o 
 -12   2  14      170.23      161.15     22.17 o 
 -11   2  14      171.41      173.83     13.08 o 
 -10   2  14       20.75       16.31     11.41 o 
  -9   2  14       11.46        6.96      5.28 o 
  -8   2  14      189.67      172.42     11.86 o 
  -7   2  14      256.47      250.29     16.04 o 
  -6   2  14        0.67        1.16      4.16 o 
  -5   2  14      215.00      258.65     15.56 o 
  -4   2  14      320.04      303.78     16.96 o 
  -3   2  14      657.47      695.54     36.61 o 
  -2   2  14       59.17       46.77     17.60 o 
  -1   2  14      195.15      207.08     18.74 o 
   0   2  14        0.01        2.21      4.62 o 
   1   2  14      180.94      181.31     16.64 o 
 -11   3  14        1.48        2.33      4.59 o 
 -10   3  14       29.93       29.80     12.01 o 
  -9   3  14       64.13       60.61      9.39 o 
  -8   3  14       81.22       84.51      9.26 o 
  -7   3  14       51.46       51.99      8.42 o 
  -6   3  14      276.66      290.58     19.45 o 
  -5   3  14      494.87      479.09     27.82 o 
  -4   3  14      461.88      425.65     25.13 o 
  -3   3  14       84.06       74.01      9.77 o 
  -2   3  14      304.23      325.97     24.20 o 
  -1   3  14        4.41        5.30      6.45 o 
   0   3  14       62.53       52.07     11.89 o 
   1   3  14      205.11      189.71     16.48 o 
 -10   4  14      134.04      126.01     13.11 o 
  -9   4  14      161.75      155.43     11.77 o 
  -8   4  14        3.83        2.70      4.86 o 
  -7   4  14       27.41       22.37     12.58 o 
  -6   4  14       45.72       42.99     11.35 o 
  -5   4  14       38.21       34.68      9.76 o 
  -4   4  14        1.44       -0.23      5.70 o 
  -3   4  14      127.11      125.72     15.21 o 
  -2   4  14        1.19        2.49      4.13 o 
  -1   4  14        9.49        6.42      8.11 o 
   0   4  14       12.76        8.12      8.56 o 
  -9   5  14        3.48        2.72      3.76 o 
  -8   5  14      113.19      121.97     13.49 o 
  -7   5  14       66.66       71.96     12.14 o 
  -6   5  14        2.16        3.33      5.72 o 
  -5   5  14       39.99       31.27     14.60 o 
  -4   5  14      273.08      324.45     29.51 o 
  -3   5  14      154.90      156.90     19.51 o 
  -2   5  14        5.45        4.40      8.41 o 
  -1   5  14      110.17      126.51     19.20 o 
  -5   6  14      391.41      370.62     29.30 o 
 -10   1  15      166.13      180.18     13.17 o 
  -9   1  15        1.24        2.18      3.12 o 
  -8   1  15       73.89       82.93      8.47 o 
  -7   1  15        9.54        6.27      6.69 o 
  -6   1  15      115.91      113.65     12.15 o 
  -5   1  15      691.83      729.48     43.52 o 
  -4   1  15       14.15       26.67     21.70 o 
  -3   1  15      612.13      676.32     35.23 o 
  -2   1  15        6.31        8.39      6.17 o 
  -1   1  15      227.92      224.97     18.56 o 
   0   1  15        9.59        6.78      7.83 o 
 -10   2  15       80.28       66.64      8.02 o 
  -9   2  15        3.44        3.19      3.83 o 
  -8   2  15       73.98       73.75      8.28 o 
  -7   2  15       25.50       25.36     20.59 o 
  -6   2  15       14.01       11.39      9.67 o 
  -5   2  15       76.34       55.71     10.31 o 
  -4   2  15        0.55        5.11      6.62 o 
  -3   2  15       75.33       69.75     11.31 o 
  -2   2  15       14.72       12.75     13.76 o 
  -1   2  15        0.31        1.74      3.38 o 
  -9   3  15       17.88       10.02      8.31 o 
  -8   3  15       14.03       11.03      9.02 o 
  -7   3  15        2.37        3.29      4.31 o 
  -6   3  15      124.95      117.00     13.69 o 
  -5   3  15      403.46      375.64     20.81 o 
  -4   3  15        0.03        1.66      3.39 o 
  -3   3  15      372.99      377.07     27.50 o 
  -2   3  15       26.93       30.38     27.03 o 
  -8   4  15       33.12       23.83     30.39 o 
  -7   4  15      140.18      153.59     15.37 o 
  -6   4  15      106.17      112.23     12.75 o 
  -5   4  15      335.25      340.96     23.20 o 
  -4   4  15      245.57      241.42     18.01 o 
  -3   4  15        2.30        3.31      4.91 o 
  -8   0  16       42.35       50.66     10.72 o 
  -7   0  16      565.40      481.23     44.98 o 
  -6   0  16      407.28      402.48     38.34 o 
  -5   0  16        5.52        7.64     14.33 o 
  -4   0  16      941.41      926.02     61.24 o 
  -3   0  16      196.87      203.91     25.97 o 
  -8   1  16        1.61        1.49      3.82 o 
  -7   1  16       26.04       18.85     17.91 o 
  -6   1  16       15.14        9.40     10.41 o 
  -5   1  16       48.85       31.97     28.46 o 
  -4   1  16       14.34       11.69     12.82 o 
  -7   2  16       41.38       40.93      8.94 o 
  -6   2  16      479.60      490.27     27.77 o 
  -5   2  16       76.68       69.23     12.83 o 
                                                 
